# Supplementary material for: Effect of Sub-Inhibitory Concentrations of Nitrofurantoin, Ciprofloxacin, and Trimethoprim on In Vitro Biofilm Formation in Uropathogenic Escherichia coli (UPEC)
Source: Med Sci (Basel). 2022 Dec 20;11(1):1. doi: 10.3390/medsci11010001 (PMC9844298; doi:10.3390/medsci11010001)
Supplement: Supplementary file 1 [file medsci-11-00001-s001.zip]

Archive with 1 entries (1 files):
- medsci-2057690-supplementary.xlsx
