# Supplementary material for: Effect of Sub-Inhibitory Concentrations of Nitrofurantoin, Ciprofloxacin, and Trimethoprim on In Vitro Biofilm Formation in Uropathogenic Escherichia coli (UPEC)
Source: Med Sci (Basel). 2022 Dec 20;11(1):1. doi: 10.3390/medsci11010001 (PMC9844298; doi:10.3390/medsci11010001)
Supplement: Supplementary file 1 [file medsci-11-00001-s001.zip › medsci-2057690-supplementary.xlsx]

## Sheet: table S1
	Table S1: Absorbance readings at 590 nm following biofilm staining protocol of UPEC isolates grown with varying concentrations of antibiotics
	Nitrofuratoin									Ciprofloxacin									Trimethoprim
	Strain no.	ug/ml	R1	R2	R3	Average Conc	S.D.		Strain no.	ug/ml	R1	R2	R3	Average Conc	S.D.		Strain no.	ug/ml	R1	R2	R3	Average	St Dev
	1	25	0.292	0.214	0.127	0.211	0.0825409		1	0.313	0.136	0.136	0.126	0.132667	0.0057735		1	1.25	0.134	0.134	0.111	0.126333	0.0132791
		12.5	0.142	0.108	0.106	0.118667	0.020232			0.157	0.162	0.142	0.163	0.155667	0.0118462			0.625	0.117	0.105	0.098	0.106667	0.00960902
		6.25	0.137	0.123	0.116	0.125333	0.0106927			0.078	0.199	0.163	0.222	0.194667	0.0297377			0.313	0.144	0.146	0.128	0.139333	0.00986577
		3.125	0.206	0.127	0.115	0.149333	0.0494402			0.039	0.193	0.188	0.247	0.209333	0.0327159			0.157	0.298	0.172	0.155	0.208333	0.0781174
		1.56	0.304	0.315	0.211	0.276667	0.0571343			0.02	0.168	0.198	0.199	0.188333	0.0176163			0.078	0.251	0.168	0.172	0.197	0.0468081
		0.78	0.34	0.362	0.241	0.314333	0.0644541			0.01	0.2	0.187	0.198	0.195	0.007			0.039	0.198	0.209	0.168	0.191667	0.0212211
		0.39	0.35	0.329	0.273	0.317333	0.0398037			0.005	0.237	0.188	0.2	0.208333	0.0255408			0.02	0.325	0.183	0.164	0.224	0.087983
		0	0.232	0.24	0.736	0.402667	0.288703			0	0.232	0.24	0.736	0.402667	0.288703			0	0.232	0.24	0.736	0.402667	0.288703
		Blank	0.148	0.136	0.141	0.141667	0.00602771			Blank	0.132	0.119	0.126	0.125667	0.00650641			Blank	0.112	0.13	0.11	0.117333	0.0110151
	2	25	0.143	0.149	0.128	0.14	0.0108167		2	0.313	0.12	0.119	0.124	0.121	0.00264575		2	1.25	0.164	0.11	0.107	0.127	0.032078
		12.5	0.133	0.121	0.099	0.117667	0.0172434			0.157	0.124	0.106	0.085	0.105	0.0195192			0.625	0.129	0.113	0.113	0.118333	0.0092376
		6.25	0.122	0.136	0.102	0.12	0.017088			0.078	0.192	0.155	0.124	0.157	0.0340441			0.313	0.194	0.218	0.196	0.202667	0.0133167
		3.125	0.521	0.375	0.374	0.423333	0.0845833			0.039	0.264	0.285	0.202	0.250333	0.0431548			0.157	0.289	0.219	0.253	0.253667	0.0350048
		1.56	0.424	0.361	0.294	0.359667	0.0650103			0.02	0.326	0.301	0.25	0.292333	0.0387341			0.078	0.208	0.258	0.251	0.239	0.027074
		0.78	0.438	0.389	0.277	0.368	0.0825288			0.01	0.267	0.319	0.275	0.287	0.028			0.039	0.289	0.193	0.209	0.230333	0.0514328
		0.39	0.355	0.333	0.318	0.335333	0.01861			0.005	0.368	0.324	0.331	0.341	0.0236432			0.02	0.297	0.199	0.24	0.245333	0.0492172
		0	0.222	0.263	0.277	0.254	0.0285832			0	0.222	0.263	0.277	0.254	0.0285832			0	0.222	0.263	0.277	0.254	0.0285832
		Blank	0.16	0.157	0.147	0.154667	0.00680686			Blank	0.122	0.159	0.127	0.136	0.0200749			Blank	0.104	0.09	0.111	0.101667	0.0106927
	3	25	0.087	0.112	0.162	0.120333	0.0381881		3	0.313	0.122	0.122	0.103	0.115667	0.0109697		3	1.25	0.103	0.108	0.1	0.103667	0.00404145
		12.5	0.095	0.097	0.09	0.094	0.00360555			0.157	0.081	0.08	0.101	0.0873333	0.0118462			0.625	0.071	0.064	0.076	0.0703333	0.00602771
		6.25	0.109	0.117	0.107	0.111	0.0052915			0.078	0.091	0.109	0.12	0.106667	0.0146401			0.313	0.089	0.082	0.071	0.0806667	0.00907377
		3.125	0.207	0.159	0.102	0.156	0.0525642			0.039	0.098	0.1	0.089	0.0956667	0.00585947			0.157	0.117	0.121	0.096	0.111333	0.0134288
		1.56	0.327	0.31	0.342	0.326333	0.0160104			0.02	0.104	0.088	0.1	0.0973333	0.00832666			0.078	0.092	0.087	0.108	0.0956667	0.0109697
		0.78	0.261	0.234	0.272	0.255667	0.0195533			0.01	0.138	0.119	0.118	0.125	0.0112694			0.039	0.175	0.146	0.173	0.164667	0.0161967
		0.39	0.272	0.388	0.25	0.303333	0.074144			0.005	0.122	0.107	0.103	0.110667	0.0100167			0.02	0.217	0.183	0.178	0.192667	0.0212211
		0	0.279	0.36	0.364	0.334333	0.0479618			0	0.279	0.36	0.364	0.334333	0.0479618			0	0.279	0.36	0.364	0.334333	0.0479618
		Blank	0.124	0.131	0.122	0.125667	0.00472582			Blank	0.107	0.123	0.12	0.116667	0.0085049			Blank	0.106	0.111	0.106	0.107667	0.00288675
	4	25	0.26	0.249	0.205	0.238	0.0291033		4	0.313	0.186	0.191	0.197	0.191333	0.00550757		4	1.25	0.249	0.303	0.249	0.267	0.0311769
		12.5	0.186	0.164	0.153	0.167667	0.0168028			0.157	0.21	0.181	0.185	0.192	0.0157162			0.625	0.238	0.302	0.232	0.257333	0.0387986
		6.25	0.162	0.158	0.155	0.158333	0.00351188			0.078	0.242	0.251	0.233	0.242	0.009			0.313	0.265	0.323	0.315	0.301	0.0314325
		3.125	0.405	0.385	0.35	0.38	0.0278388			0.039	0.262	0.286	0.271	0.273	0.0121244			0.157	0.287	0.305	0.339	0.310333	0.0264071
		1.56	0.437	0.453	0.413	0.434333	0.0201329			0.02	0.29	0.282	0.264	0.278667	0.0133167			0.078	0.284	0.337	0.36	0.327	0.0389744
		0.78	0.448	0.52	0.427	0.465	0.048775			0.01	0.277	0.331	0.311	0.306333	0.0273008			0.039	0.384	0.482	0.393	0.419667	0.0541695
		0.39	0.538	0.503	0.409	0.483333	0.0667108			0.005	0.284	0.309	0.312	0.301667	0.0153731			0.02	0.526	0.616	0.461	0.534333	0.0778353
		0	0.338	0.412	0.323	0.357667	0.047648			0	0.338	0.412	0.323	0.357667	0.047648			0	0.338	0.412	0.323	0.357667	0.047648
		Blank	0.237	0.174	0.157	0.189333	0.0421466			Blank	0.187	0.197	0.177	0.187	0.01			Blank	0.19	0.189	0.191	0.19	0.001
	5	25	0.24	0.212	0.175	0.209	0.0326037		5	0.313	0.2	0.224	0.242	0.222	0.0210713		5	1.25	0.33	0.328	0.325	0.327667	0.00251661
		12.5	0.145	0.149	0.197	0.163667	0.0289367			0.157	0.197	0.236	0.209	0.214	0.019975			0.625	0.196	0.183	0.244	0.207667	0.0321299
		6.25	0.155	0.179	0.136	0.156667	0.0215484			0.078	0.216	0.213	0.195	0.208	0.0113578			0.313	0.251	0.232	0.252	0.245	0.0112694
		3.125	0.189	0.227	0.151	0.189	0.038			0.039	0.231	0.263	0.198	0.230667	0.0325013			0.157	0.23	0.202	0.23	0.220667	0.0161658
		1.56	0.228	0.242	0.242	0.237333	0.0080829			0.02	0.261	0.196	0.298	0.251667	0.0516366			0.078	0.178	0.223	0.404	0.268333	0.119626
		0.78	0.183	0.258	0.239	0.226667	0.0389915			0.01	0.292	0.261	0.252	0.268333	0.0209841			0.039	0.253	0.26	0.399	0.304	0.0823468
		0.39	0.213	0.243	0.196	0.217333	0.0237978			0.005	0.274	0.277	0.227	0.259333	0.0280416			0.02	0.255	0.207	0.5	0.320667	0.157151
		0	0.254	0.287	0.318	0.286333	0.0320052			0	0.254	0.287	0.318	0.286333	0.0320052			0	0.254	0.287	0.318	0.286333	0.0320052
		Blank	0.147	0.137	0.142	0.142	0.005			Blank	0.173	0.163	0.182	0.172667	0.00950438			Blank	0.157	0.156	0.146	0.153	0.00608276
		Blank	0.126	0.123	0.125	0.124667	0.00152753			Blank	0.196	0.207	0.177	0.193333	0.0151767			Blank	0.141	0.158	0.154	0.151	0.00888819
	7	25	0.209	0.195	0.183	0.195667	0.0130128		7	0.313	0.258	0.243	0.244	0.248333	0.0083865		7	1.25	0.109	0.108	0.105	0.107333	0.00208167
		12.5	0.199	0.202	0.194	0.198333	0.00404145			0.157	0.16	0.153	0.14	0.151	0.0101489			0.625	0.094	0.17	0.205	0.156333	0.056748
		6.25	0.189	0.191	0.17	0.183333	0.0115902			0.078	0.209	0.19	0.166	0.188333	0.0215484			0.313	0.107	0.151	0.185	0.147667	0.0391067
		3.125	0.331	0.313	0.313	0.319	0.0103923			0.039	0.321	0.27	0.203	0.264667	0.0591805			0.157	0.107	0.141	0.269	0.172333	0.0854244
		1.56	0.297	0.261	0.254	0.270667	0.0230723			0.02	0.229	0.255	0.184	0.222667	0.0359212			0.078	0.112	0.141	0.221	0.158	0.0564535
		0.78	0.288	0.246	0.242	0.258667	0.025482			0.01	0.285	0.254	0.193	0.244	0.0468081			0.039	0.125	0.136	0.178	0.146333	0.0279702
		0.39	0.301	0.295	0.282	0.292667	0.00971253			0.005	0.35	0.356	0.372	0.359333	0.0113725			0.02	0.194	0.191	0.198	0.194333	0.00351188
		0	0.291	0.261	0.369	0.307	0.0557494			0	0.291	0.261	0.369	0.307	0.0557494			0	0.291	0.261	0.369	0.307	0.0557494
		Blank	0.254	0.233	0.241	0.242667	0.0105987			Blank	0.303	0.287	0.251	0.280333	0.0266333			Blank	0.155	0.164	0.174	0.164333	0.00950438
	8	25	0.216	0.198	0.172	0.195333	0.0221209		8	0.313	0.208	0.199	0.171	0.192667	0.0192959		8	1.25	0.139	0.189	0.139	0.155667	0.0288675
		12.5	0.204	0.234	0.164	0.200667	0.0351188			0.157	0.153	0.162	0.131	0.148667	0.0159478			0.625	0.211	0.162	0.168	0.180333	0.026727
		6.25	0.19	0.198	0.178	0.188667	0.0100664			0.078	0.187	0.201	0.167	0.185	0.017088			0.313	0.18	0.171	0.171	0.174	0.00519615
		3.125	0.225	0.232	0.255	0.237333	0.015695			0.039	0.198	0.176	0.183	0.185667	0.0112398			0.157	0.169	0.165	0.149	0.161	0.010583
		1.56	0.238	0.213	0.188	0.213	0.025			0.02	0.187	0.192	0.175	0.184667	0.00873689			0.078	0.188	0.186	0.168	0.180667	0.0110151
		0.78	0.177	0.215	0.211	0.201	0.0208806			0.01	0.221	0.193	0.193	0.202333	0.0161658			0.039	0.172	0.168	0.166	0.168667	0.00305505
		0.39	0.196	0.204	0.2	0.2	0.004			0.005	0.204	0.209	0.213	0.208667	0.00450925			0.02	0.179	0.162	0.176	0.172333	0.00907377
		0	0.275	0.239	0.181	0.231667	0.0474271			0	0.275	0.239	0.181	0.231667	0.0474271			0	0.275	0.239	0.181	0.231667	0.0474271
		Blank	0.229	0.189	0.191	0.203	0.0225389			Blank	0.246	0.252	0.25	0.249333	0.00305505			Blank	0.161	0.16	0.156	0.159	0.00264575
	9	25	0.177	0.182	0.188	0.182333	0.00550757		9	0.313	0.188	0.174	0.231	0.197667	0.0297041		9	1.25	0.437	0.447	0.478	0.454	0.0213776
		12.5	0.181	0.151	0.162	0.164667	0.0151767			0.157	0.127	0.199	0.143	0.156333	0.0378065			0.625	0.427	0.382	0.378	0.395667	0.0272091
		6.25	0.18	0.177	0.16	0.172333	0.0107858			0.078	0.164	0.167	0.186	0.172333	0.0119304			0.313	0.402	0.398	0.37	0.39	0.0174356
		3.125	0.544	0.515	0.528	0.529	0.0145258			0.039	0.218	0.228	0.223	0.223	0.005			0.157	0.422	0.354	0.368	0.381333	0.0359073
		1.56	0.494	0.425	0.425	0.448	0.0398372			0.02	0.22	0.256	0.24	0.238667	0.018037			0.078	0.344	0.345	0.326	0.338333	0.0106927
		0.78	0.432	0.367	0.495	0.431333	0.0640026			0.01	0.305	0.317	0.291	0.304333	0.0130128			0.039	0.349	0.357	0.346	0.350667	0.00568624
		0.39	0.432	0.396	0.465	0.431	0.0345109			0.005	0.502	0.518	0.409	0.476333	0.0588586			0.02	0.35	0.404	0.355	0.369667	0.0298385
		0	0.448	0.497	0.319	0.421333	0.0919474			0	0.448	0.497	0.319	0.421333	0.0919474			0	0.448	0.497	0.319	0.421333	0.0919474
		Blank	0.177	0.182	0.213	0.190667	0.0195021			Blank	0.225	0.255	0.218	0.232667	0.0196554			Blank	0.168	0.168	0.14	0.158667	0.0161658
	10	25	0.174	0.238	0.235	0.215667	0.0361156		10	0.313	0.208	0.207	0.226	0.213667	0.0106927		10	1.25	0.152	0.141	0.135	0.142667	0.00862168
		12.5	0.156	0.186	0.261	0.201	0.0540833			0.157	0.168	0.127	0.141	0.145333	0.0208407			0.625	0.104	0.106	0.118	0.109333	0.00757188
		6.25	0.157	0.153	0.169	0.159667	0.00832666			0.078	0.156	0.157	0.166	0.159667	0.00550757			0.313	0.12	0.123	0.113	0.118667	0.0051316
		3.125	0.202	0.189	0.191	0.194	0.007			0.039	0.167	0.175	0.181	0.174333	0.00702377			0.157	0.129	0.129	0.14	0.132667	0.00635085
		1.56	0.243	0.206	0.253	0.234	0.0247588			0.02	0.17	0.158	0.191	0.173	0.0167033			0.078	0.135	0.124	0.152	0.137	0.0141067
		0.78	0.196	0.2	0.292	0.229333	0.0543078			0.01	0.186	0.172	0.201	0.186333	0.0145029			0.039	0.14	0.135	0.142	0.139	0.00360555
		0.39	0.206	0.213	0.322	0.247	0.0650461			0.005	0.217	0.188	0.233	0.212667	0.0228108			0.02	0.146	0.153	0.197	0.165333	0.0276466
		0	0.269	0.29	0.268	0.275667	0.0124231			0	0.269	0.29	0.268	0.275667	0.0124231			0	0.269	0.29	0.268	0.275667	0.0124231
		Blank	0.194	0.196	0.259	0.216333	0.0369639			Blank	0.199	0.21	0.25	0.219667	0.026839			Blank	0.132	0.146	0.142	0.14	0.0072111
	11	25	0.198	0.174	0.161	0.177667	0.0187705		11	0.313	0.098	0.096	0.097	0.097	0.001		11	1.25	0.145	0.148	0.15	0.147667	0.00251661
		12.5	0.148	0.115	0.113	0.125333	0.0196554			0.157	0.1	0.094	0.116	0.103333	0.0113725			0.625	0.146	0.124	0.131	0.133667	0.0112398
		6.25	0.143	0.125	0.125	0.131	0.0103923			0.078	0.132	0.117	0.125	0.124667	0.00750555			0.313	0.141	0.126	0.141	0.136	0.00866025
		3.125	0.13	0.099	0.107	0.112	0.0160935			0.039	0.13	0.119	0.154	0.134333	0.0178979			0.157	0.126	0.125	0.197	0.149333	0.0412836
		1.56	0.119	0.108	0.146	0.124333	0.0195533			0.02	0.117	0.124	0.128	0.123	0.00556776			0.078	0.135	0.127	0.145	0.135667	0.0090185
		0.78	0.114	0.122	0.148	0.128	0.0177764			0.01	0.124	0.121	0.134	0.126333	0.00680686			0.039	0.144	0.126	0.12	0.13	0.01249
		0.39	0.147	0.126	0.127	0.133333	0.0118462			0.005	0.125	0.129	0.16	0.138	0.0191572			0.02	0.137	0.109	0.118	0.121333	0.0142945
		0	0.199	0.244	0.234	0.225667	0.0236291			0	0.199	0.244	0.234	0.225667	0.0236291			0	0.199	0.244	0.234	0.225667	0.0236291
		Blank	0.28	0.203	0.209	0.230667	0.0428291			Blank	0.1	0.111	0.092	0.101	0.00953939			Blank	0.268	0.146	0.144	0.186	0.0710211
	12	25	0.162	0.164	0.16	0.162	0.002		12	0.313	0.088	0.077	0.084	0.083	0.00556776		12	1.25	0.135	0.135	0.148	0.139333	0.00750555
		12.5	0.12	0.155	0.179	0.151333	0.0296704			0.157	0.08	0.071	0.075	0.0753333	0.00450925			0.625	0.129	0.108	0.154	0.130333	0.023029
		6.25	0.144	0.159	0.161	0.154667	0.00929157			0.078	0.108	0.093	0.11	0.103667	0.00929157			0.313	0.123	0.103	0.116	0.114	0.0101489
		3.125	0.145	0.218	0.152	0.171667	0.0402782			0.039	0.112	0.11	0.113	0.111667	0.00152753			0.157	0.121	0.113	0.155	0.129667	0.022301
		1.56	0.206	0.194	0.173	0.191	0.0167033			0.02	0.116	0.105	0.104	0.108333	0.00665833			0.078	0.122	0.121	0.116	0.119667	0.00321455
		0.78	0.148	0.249	0.2	0.199	0.0505074			0.01	0.13	0.104	0.118	0.117333	0.0130128			0.039	0.146	0.111	0.105	0.120667	0.0221435
		0.39	0.192	0.195	0.154	0.180333	0.0228546			0.005	0.155	0.118	0.123	0.132	0.0200749			0.02	0.142	0.121	0.137	0.133333	0.0109697
		0	0.216	0.275	0.261	0.250667	0.0308275			0	0.216	0.275	0.261	0.250667	0.0308275			0	0.216	0.275	0.261	0.250667	0.0308275
		Blank	0.23	0.222	0.25	0.234	0.0144222			Blank	0.096	0.085	0.096	0.0923333	0.00635085			Blank	0.263	0.144	0.113	0.173333	0.0791854
	13	25	0.157	0.159	0.262	0.192667	0.0600528		13	0.313	0.092	0.094	0.089	0.0916667	0.00251661		13	1.25	0.136	0.137	0.136	0.136333	0.00057735
		12.5	0.175	0.14	0.133	0.149333	0.0225019			0.157	0.09	0.089	0.095	0.0913333	0.00321455			0.625	0.115	0.128	0.1	0.114333	0.0140119
		6.25	0.215	0.468	0.227	0.303333	0.142732			0.078	0.116	0.148	0.148	0.137333	0.0184752			0.313	0.404	0.488	0.13	0.340667	0.187215
		3.125	0.117	0.115	0.847	0.359667	0.422044			0.039	0.121	0.133	0.149	0.134333	0.0140475			0.157	0.215	0.145	0.18	0.18	0.035
		1.56	0.127	0.106	0.141	0.124667	0.0176163			0.02	0.132	0.141	0.143	0.138667	0.00585947			0.078	0.637	0.137	0.177	0.317	0.277849
		0.78	0.302	0.15	0.104	0.185333	0.103621			0.01	0.139	0.122	0.148	0.136333	0.0132035			0.039	0.155	0.183	0.177	0.171667	0.0147422
		0.39	0.161	0.132	0.143	0.145333	0.0146401			0.005	0.137	0.173	0.181	0.163667	0.0234379			0.02	0.137	0.121	0.134	0.130667	0.0085049
		0	0.198	0.24	0.231	0.223	0.0221133			0	0.198	0.24	0.231	0.223	0.0221133			0	0.198	0.24	0.231	0.223	0.0221133
		Blank	0.255	0.164	0.245	0.221333	0.0499032			Blank	0.096	0.122	0.094	0.104	0.0156205			Blank	0.165	0.106	0.109	0.126667	0.0332315
	15	25	0.123	0.114	0.12	0.119	0.00458258		15	0.313	0.316	0.283	0.263	0.287333	0.0267644		15	1.25	0.167	0.169	0.158	0.164667	0.00585947
		12.5	0.109	0.103	0.093	0.101667	0.0080829			0.157	0.321	0.297	0.29	0.302667	0.0162583			0.625	0.171	0.184	0.157	0.170667	0.0135031
		6.25	0.152	0.155	0.159	0.155333	0.00351188			0.078	0.325	0.259	0.34	0.308	0.0430929			0.313	0.21	0.173	0.174	0.185667	0.0210792
		3.125	0.187	0.208	0.177	0.190667	0.0158219			0.039	0.305	0.27	0.243	0.272667	0.0310859			0.157	0.195	0.204	0.193	0.197333	0.00585947
		1.56	0.215	0.227	0.183	0.208333	0.022745			0.02	0.281	0.298	0.262	0.280333	0.0180093			0.078	0.243	0.215	0.251	0.236333	0.0189033
		0.78	0.2	0.214	0.195	0.203	0.00984886			0.01	0.264	0.306	0.312	0.294	0.0261534			0.039	0.233	0.272	0.276	0.260333	0.0237557
		0.39	0.205	0.213	0.172	0.196667	0.0217332			0.005	0.315	0.323	0.287	0.308333	0.0189033			0.02	0.222	0.301	0.27	0.264333	0.0398037
		0	0.204	0.253	0.209	0.222	0.0269629			0	0.204	0.253	0.209	0.222	0.0269629			0	0.204	0.253	0.209	0.222	0.0269629
		Blank	0.115	0.117	0.105	0.112333	0.0064291			Blank	0.182	0.161	0.163	0.168667	0.0115902			Blank	0.121	0.121	0.126	0.122667	0.00288675
	16	25	0.109	0.092	0.113	0.104667	0.0111505		16	0.313	0.15	0.184	0.148	0.160667	0.020232		16	1.25	0.285	0.279	0.294	0.286	0.00754983
		12.5	0.096	0.067	0.177	0.113333	0.0570117			0.157	0.13	0.138	0.181	0.149667	0.0274287			0.625	0.269	0.29	0.332	0.297	0.032078
		6.25	0.383	0.168	0.205	0.252	0.114948			0.078	0.16	0.184	0.205	0.183	0.0225167			0.313	0.348	0.347	0.368	0.354333	0.0118462
		3.125	0.272	0.21	0.192	0.224667	0.0419682			0.039	0.211	0.203	0.184	0.199333	0.0138684			0.157	0.373	0.31	0.33	0.337667	0.0321921
		1.56	0.28	0.192	0.176	0.216	0.056			0.02	0.187	0.193	0.186	0.188667	0.00378594			0.078	0.385	0.267	0.273	0.308333	0.066463
		0.78	0.229	0.207	0.18	0.205333	0.0245425			0.01	0.165	0.193	0.211	0.189667	0.0231805			0.039	0.393	0.345	0.53	0.422667	0.0960017
		0.39	0.292	0.229	0.2	0.240333	0.0470354			0.005	0.192	0.287	0.311	0.263333	0.0629312			0.02	0.347	0.295	0.46	0.367333	0.0843584
		0	0.299	0.317	0.373	0.329667	0.0385919			0	0.299	0.317	0.373	0.329667	0.0385919			0	0.299	0.317	0.373	0.329667	0.0385919
		Blank	0.102	0.107	0.095	0.101333	0.00602771			Blank	0.152	0.148	0.156	0.152	0.004			Blank	0.411	0.115	0.131	0.219	0.166469
	17	25	0.091	0.148	0.097	0.112	0.0313209		17	0.313	0.277	0.253	0.211	0.247	0.0334066		17	1.25	0.159	0.184	0.174	0.172333	0.0125831
		12.5	0.096	0.279	0.075	0.15	0.11221			0.157	0.174	0.181	0.179	0.178	0.00360555			0.625	0.132	0.12	0.138	0.13	0.00916515
		6.25	0.178	0.291	0.086	0.185	0.102679			0.078	0.213	0.22	0.197	0.21	0.0117898			0.313	0.154	0.238	0.149	0.180333	0.0500033
		3.125	0.172	0.259	0.086	0.172333	0.0865005			0.039	0.202	0.201	0.202	0.201667	0.00057735			0.157	0.146	0.186	0.126	0.152667	0.0305505
		1.56	0.215	0.254	0.075	0.181333	0.0941293			0.02	0.189	0.214	0.189	0.197333	0.0144338			0.078	0.139	0.173	0.146	0.152667	0.0179536
		0.78	0.192	0.255	0.083	0.176667	0.0870192			0.01	0.227	0.252	0.253	0.244	0.0147309			0.039	0.186	0.196	0.182	0.188	0.0072111
		0.39	0.243	0.276	0.079	0.199333	0.10551			0.005	0.25	0.285	0.22	0.251667	0.032532			0.02	0.158	0.182	0.219	0.186333	0.03073
		0	0.157	0.222	0.233	0.204	0.0410731			0	0.157	0.222	0.233	0.204	0.0410731			0	0.157	0.222	0.233	0.204	0.0410731
		Blank	0.095	0.09	0.098	0.0943333	0.00404145			Blank	0.145	0.131	0.136	0.137333	0.0070946			Blank	0.119	0.108	0.11	0.112333	0.00585947
	18	25	0.093	0.084	0.094	0.0903333	0.00550757		18	0.313	0.195	0.145	0.23	0.19	0.04272		18	1.25	0.2	0.137	0.16	0.165667	0.03188
		12.5	0.086	0.248	0.078	0.137333	0.0959236			0.157	0.194	0.148	0.157	0.166333	0.024379			0.625	0.188	0.183	0.12	0.163667	0.037899
		6.25	0.19	0.173	0.201	0.188	0.0141067			0.078	0.235	0.219	0.217	0.223667	0.00986577			0.313	0.191	0.227	0.185	0.201	0.0227156
		3.125	0.174	0.158	0.22	0.184	0.032187			0.039	0.339	0.243	0.292	0.291333	0.0480035			0.157	0.216	0.237	0.202	0.218333	0.0176163
		1.56	0.151	0.159	0.194	0.168	0.0228692			0.02	0.304	0.258	0.246	0.269333	0.0306159			0.078	0.213	0.255	0.229	0.232333	0.0211975
		0.78	0.148	0.175	0.147	0.156667	0.015885			0.01	0.343	0.201	0.29	0.278	0.0717565			0.039	0.23	0.322	0.186	0.246	0.0693974
		0.39	0.175	0.143	0.17	0.162667	0.0172143			0.005	0.292	0.254	0.246	0.264	0.0245764			0.02	0.248	0.408	0.168	0.274667	0.122202
		0	0.25	0.205	0.236	0.230333	0.023029			0	0.25	0.205	0.236	0.230333	0.023029			0	0.25	0.205	0.236	0.230333	0.023029
		Blank	0.101	0.079	0.078	0.086	0.013			Blank	0.135	0.145	0.122	0.134	0.0115326			Blank	0.105	0.109	0.099	0.104333	0.00503322
	20	25	0.105	0.098	0.098	0.100333	0.00404145		20	0.313	0.136	0.104	0.093	0.111	0.0223383		20	1.25	0.085	0.102	0.093	0.0933333	0.0085049
		12.5	0.09	0.077	0.078	0.0816667	0.00723418			0.157	0.086	0.09	0.078	0.0846667	0.0061101			0.625	0.079	0.084	0.089	0.084	0.005
		6.25	0.089	0.126	0.095	0.103333	0.0198578			0.078	0.108	0.116	0.111	0.111667	0.00404145			0.313	0.107	0.113	0.118	0.112667	0.00550757
		3.125	0.14	0.158	0.156	0.151333	0.00986577			0.039	0.13	0.118	0.116	0.121333	0.00757188			0.157	0.099	0.108	0.129	0.112	0.0153948
		1.56	0.171	0.167	0.179	0.172333	0.0061101			0.02	0.121	0.128	0.132	0.127	0.00556776			0.078	0.134	0.131	0.124	0.129667	0.0051316
		0.78	0.168	0.178	0.178	0.174667	0.0057735			0.01	0.149	0.13	0.117	0.132	0.0160935			0.039	0.148	0.159	0.144	0.150333	0.00776745
		0.39	0.194	0.193	0.236	0.207667	0.0245425			0.005	0.16	0.138	0.137	0.145	0.013			0.02	0.164	0.175	0.17	0.169667	0.00550757
		0	0.358	0.38	0.343	0.360333	0.01861			0	0.358	0.38	0.343	0.360333	0.01861			0	0.358	0.38	0.343	0.360333	0.01861
		Blank	0.097	0.101	0.104	0.100667	0.00351188			Blank	0.12	0.112	0.108	0.113333	0.0061101			Blank	0.096	0.112	0.092	0.1	0.010583
	22	25	0.104	0.079	0.139	0.107333	0.0301386		22	0.313	0.141	0.195	0.183	0.173	0.0283549		22	1.25	0.399	0.615	0.562	0.525333	0.112571
		12.5	0.073	0.068	0.07	0.0703333	0.00251661			0.157	0.161	0.164	0.145	0.156667	0.0102144			0.625	0.409	0.456	0.437	0.434	0.0236432
		6.25	0.103	0.107	0.106	0.105333	0.00208167			0.078	0.268	0.228	0.21	0.235333	0.0296873			0.313	0.583	0.466	0.389	0.479333	0.0976849
		3.125	0.262	0.232	0.226	0.24	0.0192873			0.039	0.265	0.248	0.241	0.251333	0.0123423			0.157	0.491	0.404	0.492	0.462333	0.0505206
		1.56	0.353	0.261	0.351	0.321667	0.0525484			0.02	0.278	0.317	0.272	0.289	0.0244336			0.078	0.408	0.355	0.32	0.361	0.0443058
		0.78	0.294	0.26	0.282	0.278667	0.0172434			0.01	0.27	0.37	0.302	0.314	0.0510686			0.039	0.377	0.317	0.359	0.351	0.0307896
		0.39	0.262	0.27	0.289	0.273667	0.0138684			0.005	0.349	0.312	0.397	0.352667	0.0426185			0.02	0.46	0.372	0.426	0.419333	0.0443772
		0	0.854	0.773	0.647	0.758	0.104312			0	0.854	0.773	0.647	0.758	0.104312			0	0.854	0.773	0.647	0.758	0.104312
		Blank	0.089	0.09	0.111	0.0966667	0.0124231			Blank	0.108	0.117	0.121	0.115333	0.00665833			Blank	0.089	0.102	0.123	0.104667	0.0171561
	23	25	0.255	0.191	0.178	0.208	0.0412189		23	0.313	0.105	0.156	0.113	0.124667	0.0274287		23	1.25	0.362	0.291	0.333	0.328667	0.0356978
		12.5	0.138	0.109	0.104	0.117	0.0183576			0.157	0.105	0.198	0.13	0.144333	0.0481283			0.625	0.187	0.14	0.143	0.156667	0.0263122
		6.25	0.144	0.138	0.134	0.138667	0.00503322			0.078	0.107	0.182	0.149	0.146	0.0375899			0.313	0.196	0.143	0.134	0.157667	0.0335012
		3.125	0.132	0.153	0.132	0.139	0.0121244			0.039	0.251	0.096	0.099	0.148667	0.088636			0.157	0.296	0.141	0.175	0.204	0.0814678
		1.56	0.133	0.137	0.13	0.133333	0.00351188			0.02	0.188	0.165	0.103	0.152	0.0439659			0.078	0.166	0.117	0.122	0.135	0.0269629
		0.78	0.153	0.117	0.131	0.133667	0.0181475			0.01	0.146	0.19	0.187	0.174333	0.0245832			0.039	0.173	0.112	0.103	0.129333	0.0380832
		0.39	0.137	0.13	0.127	0.131333	0.0051316			0.005	0.109	0.101	0.09	0.1	0.00953939			0.02	0.248	0.124	0.109	0.160333	0.0762911
		0	0.29	0.121	0.124	0.178333	0.0967178			0	0.29	0.121	0.124	0.178333	0.0967178			0	0.29	0.121	0.124	0.178333	0.0967178
		Blank	0.143	0.135	0.153	0.143667	0.0090185			Blank	0.163	0.102	0.134	0.133	0.0305123			Blank	0.168	0.176	0.164	0.169333	0.0061101
	24	25	0.145	0.207	0.149	0.167	0.0346987		24	0.313	0.155	0.147	0.125	0.142333	0.0155349		24	1.25	0.204	0.234	0.215	0.217667	0.0151767
		12.5	0.121	0.096	0.103	0.106667	0.012897			0.157	0.18	0.16	0.135	0.158333	0.0225462			0.625	0.171	0.286	0.242	0.233	0.0580259
		6.25	0.122	0.115	0.124	0.120333	0.00472582			0.078	0.216	0.133	0.254	0.201	0.0618789			0.313	0.173	0.238	0.205	0.205333	0.0325013
		3.125	0.12	0.118	0.106	0.114667	0.00757188			0.039	0.157	0.163	0.19	0.17	0.0175784			0.157	0.148	0.188	0.186	0.174	0.0225389
		1.56	0.121	0.123	0.1	0.114667	0.012741			0.02	0.128	0.216	0.127	0.157	0.0510979			0.078	0.201	0.288	0.173	0.220667	0.0599694
		0.78	0.145	0.139	0.118	0.134	0.0141774			0.01	0.17	0.155	0.162	0.162333	0.00750555			0.039	0.179	0.264	0.19	0.211	0.0462277
		0.39	0.173	0.137	0.102	0.137333	0.0355012			0.005	0.15	0.138	0.123	0.137	0.0135277			0.02	0.186	0.256	0.225	0.222333	0.0350761
		0	0.213	0.217	0.187	0.205667	0.0162891			0	0.213	0.217	0.187	0.205667	0.0162891			0	0.213	0.217	0.187	0.205667	0.0162891
		Blank	0.139	0.113	0.115	0.122333	0.0144684			Blank	0.095	0.093	0.092	0.0933333	0.00152753			Blank	0.142	0.194	0.138	0.158	0.031241
	25	25	0.139	0.134	0.129	0.134	0.005		25	0.313	0.108	0.131	0.127	0.122	0.0122882		25	1.25	0.184	0.303	0.198	0.228333	0.065041
		12.5	0.107	0.117	0.123	0.115667	0.0080829			0.157	0.091	0.112	0.091	0.098	0.0121244			0.625	0.135	0.169	0.13	0.144667	0.0212211
		6.25	0.116	0.138	0.146	0.133333	0.0155349			0.078	0.097	0.12	0.11	0.109	0.0115326			0.313	0.119	0.167	0.148	0.144667	0.024173
		3.125	0.14	0.154	0.122	0.138667	0.0160416			0.039	0.089	0.136	0.131	0.118667	0.0258134			0.157	0.114	0.121	0.138	0.124333	0.0123423
		1.56	0.209	0.125	0.178	0.170667	0.0424774			0.02	0.093	0.121	0.097	0.103667	0.0151438			0.078	0.127	0.131	0.14	0.132667	0.00665833
		0.78	0.095	0.109	0.151	0.118333	0.0291433			0.01	0.092	0.117	0.097	0.102	0.0132288			0.039	0.117	0.105	0.12	0.114	0.00793725
		0.39	0.101	0.105	0.125	0.110333	0.0128582			0.005	0.093	0.145	0.094	0.110667	0.0297377			0.02	0.135	0.126	0.122	0.127667	0.00665833
		0	0.113	0.136	0.136	0.128333	0.0132791			0	0.113	0.136	0.136	0.128333	0.0132791			0	0.113	0.136	0.136	0.128333	0.0132791
		Blank	0.127	0.123	0.137	0.129	0.0072111			Blank	0.095	0.127	0.101	0.107667	0.0170098			Blank	0.115	0.139	0.107	0.120333	0.0166533
	27	25	0.155	0.138	0.134	0.142333	0.0111505		27	0.313	0.186	0.179	0.209	0.191333	0.015695		27	1.25	0.378	0.359	0.345	0.360667	0.016563
		12.5	0.133	0.111	0.114	0.119333	0.0119304			0.157	0.309	0.267	0.261	0.279	0.0261534			0.625	0.337	0.346	0.359	0.347333	0.0110604
		6.25	0.137	0.127	0.119	0.127667	0.0090185			0.078	0.327	0.288	0.208	0.274333	0.0606658			0.313	0.336	0.36	0.33	0.342	0.0158745
		3.125	0.143	0.149	0.186	0.159333	0.0232881			0.039	0.339	0.302	0.239	0.293333	0.0505602			0.157	0.404	0.398	0.397	0.399667	0.00378594
		1.56	0.255	0.191	0.196	0.214	0.0355949			0.02	0.351	0.305	0.265	0.307	0.0430349			0.078	0.456	0.393	0.372	0.407	0.043715
		0.78	0.231	0.191	0.221	0.214333	0.0208167			0.01	0.333	0.275	0.25	0.286	0.0425793			0.039	0.443	0.366	0.314	0.374333	0.0649025
		0.39	0.35	0.195	0.272	0.272333	0.0775005			0.005	0.362	0.317	0.277	0.318667	0.0425245			0.02	0.427	0.43	0.366	0.407667	0.0361156
		0	0.347	0.362	0.327	0.345333	0.0175594			0	0.347	0.362	0.327	0.345333	0.0175594			0	0.347	0.362	0.327	0.345333	0.0175594
		Blank	0.3	0.164	0.145	0.203	0.0845399			Blank	0.172	0.182	0.134	0.162667	0.0253246			Blank	0.159	0.151	0.158	0.156	0.0043589
	28	25	0.15	0.12	0.126	0.132	0.0158745		28	0.313	0.124	0.139	0.135	0.132667	0.00776745		28	1.25	0.324	0.297	0.295	0.305333	0.0161967
		12.5	0.115	0.099	0.103	0.105667	0.00832666			0.157	0.179	0.169	0.169	0.172333	0.0057735			0.625	0.354	0.31	0.304	0.322667	0.0273008
		6.25	0.13	0.121	0.123	0.124667	0.00472582			0.078	0.291	0.296	0.242	0.276333	0.0298385			0.313	0.403	0.347	0.344	0.364667	0.0332315
		3.125	0.123	0.116	0.123	0.120667	0.00404145			0.039	0.276	0.286	0.272	0.278	0.0072111			0.157	0.443	0.402	0.411	0.418667	0.0215484
		1.56	0.193	0.182	0.19	0.188333	0.00568624			0.02	0.338	0.307	0.3	0.315	0.0202237			0.078	0.445	0.357	0.376	0.392667	0.0463069
		0.78	0.237	0.203	0.208	0.216	0.0183576			0.01	0.282	0.266	0.333	0.293667	0.0349905			0.039	0.373	0.357	0.375	0.368333	0.00986577
		0.39	0.215	0.214	0.188	0.205667	0.015308			0.005	0.377	0.291	0.298	0.322	0.0477598			0.02	0.376	0.361	0.368	0.368333	0.00750555
		0	0.276	0.282	0.273	0.277	0.00458258			0	0.276	0.282	0.273	0.277	0.00458258			0	0.276	0.282	0.273	0.277	0.00458258
		Blank	0.13	0.129	0.167	0.142	0.0216564			Blank	0.158	0.139	0.132	0.143	0.0134536			Blank	0.152	0.14	0.143	0.145	0.006245
	29	25	0.128	0.121	0.124	0.124333	0.00351188		29	0.313	0.178	0.168	0.236	0.194	0.0367151		29	1.25	0.26	0.248	0.218	0.242	0.0216333
		12.5	0.107	0.103	0.104	0.104667	0.00208167			0.157	0.177	0.145	0.182	0.168	0.0200749			0.625	0.246	0.24	0.23	0.238667	0.0080829
		6.25	0.123	0.119	0.12	0.120667	0.00208167			0.078	0.203	0.21	0.217	0.21	0.007			0.313	0.269	0.252	0.28	0.267	0.0141067
		3.125	0.163	0.161	0.16	0.161333	0.00152753			0.039	0.217	0.202	0.205	0.208	0.00793725			0.157	0.297	0.23	0.276	0.267667	0.0342685
		1.56	0.18	0.186	0.181	0.182333	0.00321455			0.02	0.21	0.188	0.187	0.195	0.013			0.078	0.263	0.257	0.284	0.268	0.0141774
		0.78	0.188	0.177	0.193	0.186	0.00818535			0.01	0.232	0.175	0.184	0.197	0.0306431			0.039	0.336	0.303	0.406	0.348333	0.0525959
		0.39	0.176	0.201	0.171	0.182667	0.0160728			0.005	0.231	0.208	0.192	0.210333	0.0196044			0.02	0.282	0.328	0.352	0.320667	0.0355715
		0	0.285	0.275	0.272	0.277333	0.00680686			0	0.285	0.275	0.272	0.277333	0.00680686			0	0.285	0.275	0.272	0.277333	0.00680686
		Blank	0.134	0.125	0.121	0.126667	0.00665833			Blank	0.133	0.112	0.139	0.128	0.0141774			Blank	0.139	0.146	0.183	0.156	0.0236432
	30	25	0.133	0.16	0.16	0.151	0.0155885		30	0.313	0.096	0.093	0.097	0.0953333	0.00208167		30	1.25	0.109	0.112	0.106	0.109	0.003
		12.5	0.127	0.1	0.109	0.112	0.0137477			0.157	0.093	0.09	0.094	0.0923333	0.00208167			0.625	0.096	0.095	0.1	0.097	0.00264575
		6.25	0.127	0.115	0.127	0.123	0.0069282			0.078	0.166	0.124	0.159	0.149667	0.0225019			0.313	0.108	0.125	0.161	0.131333	0.0270617
		3.125	0.13	0.179	0.195	0.168	0.0338674			0.039	0.141	0.158	0.165	0.154667	0.0123423			0.157	0.113	0.113	0.132	0.119333	0.0109697
		1.56	0.138	0.229	0.185	0.184	0.0455082			0.02	0.134	0.16	0.179	0.157667	0.0225906			0.078	0.211	0.302	0.187	0.233333	0.0606658
		0.78	0.36	0.401	0.275	0.345333	0.0642677			0.01	0.193	0.189	0.16	0.180667	0.0180093			0.039	0.387	0.399	0.288	0.358	0.060918
		0.39	0.454	0.364	0.46	0.426	0.0537773			0.005	0.217	0.364	0.192	0.257667	0.0929319			0.02	0.265	0.463	0.31	0.346	0.103793
		0	0.965	0.911	0.995	0.957	0.0425676			0	0.965	0.911	0.995	0.957	0.0425676			0	0.965	0.911	0.995	0.957	0.0425676
		Blank	0.103	0.108	0.125	0.112	0.0115326			Blank	0.109	0.137	0.117	0.121	0.0144222			Blank	0.083	0.082	0.092	0.0856667	0.00550757
	31	25	0.14	0.12	0.14	0.133333	0.011547		31	0.313	0.166	0.16	0.141	0.155667	0.0130512		31	1.25	0.188	0.145	0.155	0.162667	0.0225019
		12.5	0.099	0.105	0.102	0.102	0.003			0.157	0.136	0.125	0.138	0.133	0.007			0.625	0.137	0.141	0.16	0.146	0.0122882
		6.25	0.15	0.121	0.128	0.133	0.0151327			0.078	0.142	0.131	0.156	0.143	0.01253			0.313	0.193	0.159	0.194	0.182	0.0199249
		3.125	0.151	0.131	0.135	0.139	0.010583			0.039	0.153	0.134	0.16	0.149	0.0134536			0.157	0.237	0.253	0.265	0.251667	0.0140475
		1.56	0.163	0.172	0.136	0.157	0.018735			0.02	0.163	0.136	0.145	0.148	0.0137477			0.078	0.303	0.287	0.223	0.271	0.042332
		0.78	0.198	0.256	0.155	0.203	0.0506853			0.01	0.151	0.161	0.146	0.152667	0.00763763			0.039	0.716	0.491	0.331	0.512667	0.193412
		0.39	0.251	0.19	0.178	0.206333	0.039145			0.005	1.093	0.639	0.586	0.772667	0.27868			0.02	0.458	0.515	0.327	0.433333	0.0963967
		0	0.403	0.45	0.405	0.419333	0.0265769			0	0.403	0.45	0.405	0.419333	0.0265769			0	0.403	0.45	0.405	0.419333	0.0265769
		Blank	0.114	0.115	0.119	0.116	0.00264575			Blank	0.152	0.136	0.145	0.144333	0.00802081			Blank	0.124	0.125	0.1	0.116333	0.0141539
	32	25	0.161	0.188	0.155	0.168	0.0175784		32	0.313	0.143	0.141	0.136	0.14	0.00360555		32	1.25	0.297	0.245	0.19	0.244	0.053507
		12.5	0.191	0.167	0.161	0.173	0.0158745			0.157	0.145	0.131	0.142	0.139333	0.00737111			0.625	0.426	0.319	0.348	0.364333	0.0553384
		6.25	0.277	0.304	0.277	0.286	0.0155885			0.078	0.165	1.307	0.836	0.769333	0.573911			0.313	0.444	0.521	0.461	0.475333	0.0404516
		3.125	0.346	0.432	0.381	0.386333	0.0432474			0.039	0.702	0.635	0.495	0.610667	0.105624			0.157	0.654	0.477	0.422	0.517667	0.121228
		1.56	0.447	0.539	0.406	0.464	0.0681102			0.02	0.621	0.725	0.487	0.611	0.119315			0.078	0.459	0.329	0.339	0.375667	0.0723418
		0.78	0.642	0.5	0.54	0.560667	0.0732211			0.01	0.597	0.623	0.698	0.639333	0.0524436			0.039	0.428	0.292	0.433	0.384333	0.0800021
		0.39	0.563	0.479	0.69	0.577333	0.106228			0.005	0.695	0.717	0.673	0.695	0.022			0.02	0.316	0.41	0.391	0.372333	0.0497024
		0	0.418	0.471	0.478	0.455667	0.0328075			0	0.418	0.471	0.478	0.455667	0.0328075			0	0.418	0.471	0.478	0.455667	0.0328075
		Blank	0.118	0.119	0.092	0.109667	0.015308			Blank	0.139	0.123	0.127	0.129667	0.00832666			Blank	0.137	0.124	0.124	0.128333	0.00750555
	33	25	0.129	0.111	0.118	0.119333	0.00907377		33	0.313	0.137	0.149	0.122	0.136	0.0135277		33	1.25	0.296	0.335	0.309	0.313333	0.0198578
		12.5	0.11	0.099	0.086	0.0983333	0.0120139			0.157	0.158	0.156	0.14	0.151333	0.00986577			0.625	0.176	0.164	0.191	0.177	0.0135277
		6.25	0.162	0.136	0.151	0.149667	0.0130512			0.078	0.264	0.223	0.173	0.22	0.0455741			0.313	0.205	0.231	0.181	0.205667	0.0250067
		3.125	0.167	0.179	0.206	0.184	0.019975			0.039	0.255	0.26	0.172	0.229	0.0494267			0.157	0.178	0.244	0.166	0.196	0.042
		1.56	0.211	0.18	0.147	0.179333	0.0320052			0.02	0.291	0.201	0.168	0.22	0.0636632			0.078	0.199	0.204	0.229	0.210667	0.0160728
		0.78	0.148	0.159	0.116	0.141	0.0223383			0.01	0.231	0.215	0.246	0.230667	0.0155027			0.039	0.195	0.168	0.176	0.179667	0.0138684
		0.39	0.158	0.158	0.123	0.146333	0.0202073			0.005	0.241	0.254	0.247	0.247333	0.00650641			0.02	0.189	0.274	0.233	0.232	0.0425088
		0	0.185	0.22	0.219	0.208	0.0199249			0	0.185	0.22	0.219	0.208	0.0199249			0	0.185	0.22	0.219	0.208	0.0199249
		Blank	0.088	0.091	0.113	0.0973333	0.0136504			Blank	0.102	0.137	0.142	0.127	0.0217945			Blank	0.134	0.13	0.131	0.131667	0.00208167
	34	25	0.408	0.62	0.334	0.454	0.148445		34	0.313	0.086	0.084	0.089	0.0863333	0.00251661		34	1.25	0.448	0.233	0.217	0.299333	0.128997
		12.5	0.267	0.256	0.235	0.252667	0.0162583			0.157	0.074	0.083	0.079	0.0786667	0.00450925			0.625	0.246	0.209	0.211	0.222	0.0208087
		6.25	0.237	0.274	0.217	0.242667	0.0289194			0.078	0.097	0.102	0.103	0.100667	0.00321455			0.313	0.27	0.337	0.223	0.276667	0.0572917
		3.125	0.252	0.24	0.214	0.235333	0.0194251			0.039	0.103	0.108	0.101	0.104	0.00360555			0.157	0.246	0.254	0.217	0.239	0.0194679
		1.56	0.224	0.23	0.192	0.215333	0.0204287			0.02	0.097	0.112	0.106	0.105	0.00754983			0.078	0.29	0.275	0.219	0.261333	0.037421
		0.78	0.24	0.277	0.231	0.249333	0.024379			0.01	0.128	0.108	0.113	0.116333	0.0104083			0.039	0.273	0.324	0.293	0.296667	0.025697
		0.39	0.411	0.247	0.201	0.286333	0.110387			0.005	0.104	0.113	0.116	0.111	0.006245			0.02	0.325	0.29	0.235	0.283333	0.0453689
		0	0.182	0.163	0.209	0.184667	0.0231157			0	0.182	0.163	0.209	0.184667	0.0231157			0	0.182	0.163	0.209	0.184667	0.0231157
		Blank	0.225	0.221	0.218	0.221333	0.00351188			Blank	0.121	0.124	0.122	0.122333	0.00152753			Blank	0.276	0.339	0.253	0.289333	0.0445234
	35	25	0.212	0.2	0.183	0.198333	0.0145717		35	0.313	0.12	0.121	0.136	0.125667	0.00896289		35	1.25	0.306	0.226	0.246	0.259333	0.0416333
		12.5	0.192	0.163	0.158	0.171	0.0183576			0.157	0.083	0.086	0.094	0.0876667	0.00568624			0.625	0.205	0.197	0.185	0.195667	0.0100664
		6.25	0.182	0.175	0.152	0.169667	0.015695			0.078	0.107	0.109	0.113	0.109667	0.00305505			0.313	0.208	0.202	0.185	0.198333	0.0119304
		3.125	0.224	0.285	0.163	0.224	0.061			0.039	0.11	0.115	0.117	0.114	0.00360555			0.157	0.212	0.18	0.191	0.194333	0.0162583
		1.56	0.281	0.262	0.329	0.290667	0.0345302			0.02	0.11	0.113	0.116	0.113	0.003			0.078	0.208	0.175	0.19	0.191	0.0165227
		0.78	0.231	0.26	0.287	0.259333	0.028006			0.01	0.113	0.114	0.116	0.114333	0.00152753			0.039	0.255	0.209	0.211	0.225	0.026
		0.39	0.25	0.223	0.234	0.235667	0.0135769			0.005	0.114	0.114	0.113	0.113667	0.00057735			0.02	0.258	0.196	0.21	0.221333	0.0325167
		0	0.491	0.573	0.501	0.521667	0.0447363			0	0.491	0.573	0.501	0.521667	0.0447363			0	0.491	0.573	0.501	0.521667	0.0447363
		Blank	0.197	0.183	0.19	0.19	0.007			Blank	0.116	0.119	0.113	0.116	0.003			Blank	0.193	0.17	0.189	0.184	0.0122882
	36	25	0.187	0.181	0.193	0.187	0.006		36	0.313	0.108	0.123	0.103	0.111333	0.0104083		36	1.25	0.241	0.217	0.228	0.228667	0.0120139
		12.5	0.146	0.14	0.128	0.138	0.00916515			0.157	0.095	0.1	0.097	0.0973333	0.00251661			0.625	0.188	0.183	0.219	0.196667	0.0195021
		6.25	0.15	0.151	0.14	0.147	0.00608276			0.078	0.133	0.137	0.134	0.134667	0.00208167			0.313	0.217	0.197	0.22	0.211333	0.0125033
		3.125	0.22	0.27	0.29	0.26	0.0360555			0.039	0.22	0.227	0.221	0.222667	0.00378594			0.157	0.254	0.302	0.347	0.301	0.0465081
		1.56	0.489	0.453	0.492	0.478	0.0217025			0.02	0.279	0.283	0.289	0.283667	0.00503322			0.078	0.347	0.395	0.351	0.364333	0.0266333
		0.78	0.504	0.577	0.604	0.561667	0.0517333			0.01	0.313	0.28	0.304	0.299	0.0170587			0.039	0.561	0.506	0.557	0.541333	0.0306649
		0.39	0.52	0.567	0.572	0.553	0.028688			0.005	0.281	0.276	0.311	0.289333	0.0189297			0.02	0.586	0.533	0.67	0.596333	0.0690821
		0	0.346	0.399	0.335	0.36	0.0342199			0	0.346	0.399	0.335	0.36	0.0342199			0	0.346	0.399	0.335	0.36	0.0342199
		Blank	0.181	0.187	0.182	0.183333	0.00321455			Blank	0.116	0.118	0.124	0.119333	0.00416333			Blank	0.198	0.203	0.194	0.198333	0.00450925
	37	25	0.123	0.124	0.153	0.133333	0.0170392		37	0.313	0.158	0.215	0.244	0.205667	0.0437531		37	1.25	0.544	0.361	0.344	0.416333	0.110889
		12.5	0.102	0.108	0.115	0.108333	0.00650641			0.157	0.232	0.214	0.263	0.236333	0.0247857			0.625	0.367	0.341	0.297	0.335	0.0353836
		6.25	0.201	0.175	0.145	0.173667	0.0280238			0.078	0.153	0.146	0.151	0.15	0.00360555			0.313	0.321	0.309	0.317	0.315667	0.0061101
		3.125	0.325	0.276	0.291	0.297333	0.0251064			0.039	0.19	0.195	0.225	0.203333	0.0189297			0.157	0.329	0.315	0.331	0.325	0.0087178
		1.56	0.226	0.202	0.211	0.213	0.0121244			0.02	0.214	0.191	0.213	0.206	0.013			0.078	0.344	0.316	0.35	0.336667	0.0181475
		0.78	0.204	0.168	0.183	0.185	0.0180831			0.01	0.229	0.208	0.179	0.205333	0.0251064			0.039	0.34	0.32	0.299	0.319667	0.020502
		0.39	0.189	0.176	0.186	0.183667	0.00680686			0.005	0.381	0.245	0.202	0.276	0.0934398			0.02	0.387	0.354	0.345	0.362	0.0221133
		0	0.183	0.253	0.234	0.223333	0.0361985			0	0.183	0.253	0.234	0.223333	0.0361985			0	0.183	0.253	0.234	0.223333	0.0361985
		Blank	0.125	0.127	0.105	0.119	0.0121655			Blank	0.185	0.267	0.259	0.237	0.0452106			Blank	0.165	0.147	0.136	0.149333	0.0146401
	38	25	0.127	0.133	0.131	0.130333	0.00305505		38	0.313	0.287	0.244	0.338	0.289667	0.0470567		38	1.25	0.138	0.159	0.152	0.149667	0.0106927
		12.5	0.142	0.138	0.105	0.128333	0.020306			0.157	0.341	0.275	0.318	0.311333	0.0335012			0.625	0.2	0.159	0.227	0.195333	0.0342394
		6.25	0.113	0.119	0.111	0.114333	0.00416333			0.078	0.223	0.211	0.174	0.202667	0.0255408			0.313	0.223	0.171	0.164	0.186	0.0322335
		3.125	0.435	0.465	0.473	0.457667	0.0200333			0.039	0.341	0.471	0.309	0.373667	0.0857982			0.157	0.235	0.244	0.259	0.246	0.0121244
		1.56	0.347	0.344	0.36	0.350333	0.0085049			0.02	0.375	0.383	0.376	0.378	0.0043589			0.078	0.526	0.575	0.513	0.538	0.0326956
		0.78	0.307	0.333	0.31	0.316667	0.0142244			0.01	0.345	0.379	0.385	0.369667	0.0215716			0.039	0.695	0.616	0.642	0.651	0.0402616
		0.39	0.352	0.317	0.299	0.322667	0.0269506			0.005	0.509	0.557	0.496	0.520667	0.0321299			0.02	0.546	0.736	0.657	0.646333	0.0954481
		0	0.296	0.334	0.359	0.329667	0.0317228			0	0.296	0.334	0.359	0.329667	0.0317228			0	0.296	0.334	0.359	0.329667	0.0317228
		Blank	0.119	0.118	0.118	0.118333	0.00057735			Blank	0.26	0.238	0.277	0.258333	0.0195533			Blank	0.141	0.133	0.133	0.135667	0.0046188
	39	25	0.123	0.13	0.125	0.126	0.00360555		39	0.313	0.282	0.289	0.191	0.254	0.0546717		39	1.25	0.403	0.434	0.417	0.418	0.0155242
		12.5	0.117	0.095	0.099	0.103667	0.0117189			0.157	0.205	0.301	0.173	0.226333	0.0666133			0.625	0.322	0.32	0.358	0.333333	0.0213854
		6.25	0.111	0.111	0.119	0.113667	0.0046188			0.078	0.391	0.385	0.427	0.401	0.0227156			0.313	0.364	0.335	0.347	0.348667	0.0145717
		3.125	0.25	0.244	0.225	0.239667	0.0130512			0.039	0.408	0.495	0.438	0.447	0.0441928			0.157	0.332	0.298	0.336	0.322	0.0208806
		1.56	0.302	0.292	0.297	0.297	0.005			0.02	0.351	0.408	0.414	0.391	0.0347707			0.078	0.354	0.286	0.329	0.323	0.0343948
		0.78	0.296	0.303	0.3	0.299667	0.00351188			0.01	0.386	0.407	0.387	0.393333	0.0118462			0.039	0.309	0.311	0.327	0.315667	0.00986577
		0.39	0.334	0.318	0.342	0.331333	0.0122202			0.005	0.422	0.382	0.36	0.388	0.0314325			0.02	0.309	0.312	0.318	0.313	0.00458258
		0	0.34	0.377	0.361	0.359333	0.0185562			0	0.34	0.377	0.361	0.359333	0.0185562			0	0.34	0.377	0.361	0.359333	0.0185562
		Blank	0.121	0.123	0.144	0.129333	0.012741			Blank	0.249	0.254	0.227	0.243333	0.0143643			Blank	0.135	0.151	0.142	0.142667	0.00802081
	40	25	0.073	0.082	0.086	0.0803333	0.00665833		40	0.313	0.117	0.127	0.15	0.131333	0.0169214		40	1.25	0.141	0.169	0.177	0.162333	0.0189033
		12.5	0.063	0.071	0.095	0.0763333	0.0166533			0.157	0.15	0.158	0.175	0.161	0.0127671			0.625	0.106	0.16	0.144	0.136667	0.0277369
		6.25	0.082	0.094	0.136	0.104	0.0283549			0.078	0.252	0.273	0.262	0.262333	0.010504			0.313	0.182	0.238	0.28	0.233333	0.0491664
		3.125	0.203	0.205	0.322	0.243333	0.0681347			0.039	0.289	0.282	0.253	0.274667	0.0190875			0.157	0.195	0.205	0.191	0.197	0.0072111
		1.56	0.219	0.233	0.208	0.22	0.01253			0.02	0.311	0.311	0.28	0.300667	0.0178979			0.078	0.167	0.201	0.231	0.199667	0.0320208
		0.78	0.225	0.197	0.19	0.204	0.0185203			0.01	0.37	0.392	0.363	0.375	0.0151327			0.039	0.229	0.238	0.354	0.273667	0.0697161
		0.39	0.233	0.234	0.219	0.228667	0.0083865			0.005	0.729	0.644	0.493	0.622	0.119528			0.02	0.229	0.257	0.276	0.254	0.0236432
		0	0.397	0.423	0.435	0.418333	0.0194251			0	0.397	0.423	0.435	0.418333	0.0194251			0	0.397	0.423	0.435	0.418333	0.0194251
		Blank	0.135	0.11	0.109	0.118	0.0147309			Blank	0.229	0.169	0.129	0.175667	0.0503322			Blank	0.131	0.15	0.148	0.143	0.0104403
	41	25	0.102	0.11	0.11	0.107333	0.0046188		41	0.313	0.173	0.195	0.173	0.180333	0.0127017		41	1.25	0.166	0.158	0.24	0.188	0.0452106
		12.5	0.1	0.103	0.087	0.0966667	0.0085049			0.157	0.23	0.219	0.189	0.212667	0.0212211			0.625	0.184	0.235	0.289	0.236	0.0525071
		6.25	0.128	0.113	0.109	0.116667	0.0100167			0.078	0.24	0.239	0.207	0.228667	0.0187705			0.313	0.206	0.215	0.302	0.241	0.0530189
		3.125	0.206	0.216	0.234	0.218667	0.0141892			0.039	0.248	0.242	0.202	0.230667	0.0250067			0.157	0.26	0.292	0.293	0.281667	0.0187705
		1.56	0.22	0.222	0.214	0.218667	0.00416333			0.02	0.258	0.273	0.216	0.249	0.0295466			0.078	0.264	0.309	0.336	0.303	0.0363731
		0.78	0.218	0.218	0.216	0.217333	0.0011547			0.01	0.271	0.343	0.233	0.282333	0.0558689			0.039	0.293	0.305	0.328	0.308667	0.0177858
		0.39	0.216	0.23	0.218	0.221333	0.00757188			0.005	0.352	0.322	0.252	0.308667	0.051316			0.02	0.256	0.277	0.294	0.275667	0.0190351
		0	0.645	0.705	0.866	0.738667	0.114282			0	0.645	0.705	0.866	0.738667	0.114282			0	0.645	0.705	0.866	0.738667	0.114282
		Blank	0.111	0.104	0.1	0.105	0.00556776			Blank	0.132	0.126	0.121	0.126333	0.00550757			Blank	0.135	0.134	0.136	0.135	0.001
	42	25	0.113	0.106	0.103	0.107333	0.0051316		42	0.313	0.362	0.377	0.358	0.365667	0.0100167		42	1.25	0.201	0.165	0.184	0.183333	0.0180093
		12.5	0.083	0.081	0.08	0.0813333	0.00152753			0.157	0.335	0.329	0.339	0.334333	0.00503322			0.625	0.17	0.178	0.177	0.175	0.0043589
		6.25	0.106	0.098	0.104	0.102667	0.00416333			0.078	0.358	0.3	0.292	0.316667	0.0360185			0.313	0.194	0.205	0.209	0.202667	0.00776745
		3.125	0.132	0.263	0.18	0.191667	0.0662747			0.039	0.3	0.325	0.321	0.315333	0.0134288			0.157	0.188	0.207	0.203	0.199333	0.0100167
		1.56	0.221	0.213	0.202	0.212	0.00953939			0.02	0.328	0.329	0.325	0.327333	0.00208167			0.078	0.212	0.206	0.238	0.218667	0.0170098
		0.78	0.235	0.209	0.19	0.211333	0.0225906			0.01	0.324	0.328	0.329	0.327	0.00264575			0.039	0.226	0.234	0.259	0.239667	0.0172143
		0.39	0.201	0.18	0.177	0.186	0.0130767			0.005	0.33	0.336	0.296	0.320667	0.0215716			0.02	0.215	0.227	0.233	0.225	0.00916515
		0	0.636	0.608	0.566	0.603333	0.0352326			0	0.636	0.608	0.566	0.603333	0.0352326			0	0.636	0.608	0.566	0.603333	0.0352326
		Blank	0.1	0.095	0.091	0.0953333	0.00450925			Blank	0.125	0.13	0.117	0.124	0.00655744			Blank	0.114	0.109	0.108	0.110333	0.00321455
	43	25	0.1	0.107	0.109	0.105333	0.00472582		43	0.313	0.121	0.13	0.176	0.142333	0.0295014		43	1.25	0.149	0.171	0.152	0.157333	0.0119304
		12.5	0.072	0.073	0.087	0.0773333	0.0083865			0.157	0.179	0.176	0.18	0.178333	0.00208167			0.625	0.151	0.157	0.167	0.158333	0.0080829
		6.25	0.09	0.087	0.105	0.094	0.00964365			0.078	0.213	0.212	0.214	0.213	0.001			0.313	0.188	0.184	0.184	0.185333	0.0023094
		3.125	0.086	0.09	0.103	0.093	0.00888819			0.039	0.241	0.242	0.28	0.254333	0.0222336			0.157	0.179	0.179	0.202	0.186667	0.0132791
		1.56	0.119	0.126	0.155	0.133333	0.0190875			0.02	0.278	0.303	0.3	0.293667	0.0136504			0.078	0.193	0.186	0.204	0.194333	0.00907377
		0.78	0.153	0.131	0.182	0.155333	0.0255799			0.01	0.298	0.277	0.29	0.288333	0.0105987			0.039	0.216	0.195	0.203	0.204667	0.0105987
		0.39	0.142	0.122	0.164	0.142667	0.0210079			0.005	0.306	0.262	0.281	0.283	0.0220681			0.02	0.186	0.199	0.207	0.197333	0.0105987
		0	0.406	0.433	0.5	0.446333	0.0483977			0	0.406	0.433	0.5	0.446333	0.0483977			0	0.406	0.433	0.5	0.446333	0.0483977
		Blank	0.104	0.101	0.125	0.11	0.0130767			Blank	0.117	0.146	0.152	0.138333	0.0187172			Blank	0.121	0.123	0.109	0.117667	0.00757188
	44	25	0.16	0.212	0.161	0.177667	0.0297377		44	0.313	0.199	0.222	0.289	0.236667	0.0467582		44	1.25	0.521	0.606	0.426	0.517667	0.0900463
		12.5	0.13	0.155	0.105	0.13	0.025			0.157	0.198	0.272	0.291	0.253667	0.0491359			0.625	0.538	0.47	0.337	0.448333	0.102237
		6.25	0.361	0.325	0.297	0.327667	0.0320832			0.078	0.237	0.33	0.28	0.282333	0.0465439			0.313	0.531	0.58	0.465	0.525333	0.057709
		3.125	0.401	0.393	0.382	0.392	0.00953939			0.039	0.26	0.339	0.322	0.307	0.0415812			0.157	0.431	0.451	0.39	0.424	0.0310966
		1.56	0.495	0.467	0.434	0.465333	0.0305341			0.02	0.32	0.295	0.3	0.305	0.0132288			0.078	0.528	0.385	0.391	0.434667	0.0808847
		0.78	0.538	0.397	0.378	0.437667	0.087409			0.01	0.35	0.317	0.386	0.351	0.0345109			0.039	0.535	0.356	0.507	0.466	0.096286
		0.39	0.463	0.392	0.383	0.412667	0.0438216			0.005	0.461	0.351	0.375	0.395667	0.0578389			0.02	0.594	0.464	0.375	0.477667	0.110138
		0	0.537	0.542	0.479	0.519333	0.035019			0	0.537	0.542	0.479	0.519333	0.035019			0	0.537	0.542	0.479	0.519333	0.035019
		Blank	0.132	0.19	0.121	0.147667	0.037072			Blank	0.146	0.137	0.122	0.135	0.0121244			Blank	0.11	0.124	0.118	0.117333	0.00702377
	45	25	0.145	0.13	0.138	0.137667	0.00750555		45	0.313	0.264	0.233	0.264	0.253667	0.0178979		45	1.25	0.269	0.332	0.296	0.299	0.031607
		12.5	0.11	0.106	0.11	0.108667	0.0023094			0.157	0.271	0.288	0.275	0.278	0.00888819			0.625	0.331	0.355	0.349	0.345	0.01249
		6.25	0.257	0.258	0.221	0.245333	0.0210792			0.078	0.33	0.343	0.357	0.343333	0.0135031			0.313	0.315	0.326	0.31	0.317	0.00818535
		3.125	0.257	0.27	0.263	0.263333	0.00650641			0.039	0.351	0.336	0.345	0.344	0.00754983			0.157	0.258	0.259	0.259	0.258667	0.00057735
		1.56	0.257	0.273	0.255	0.261667	0.00986577			0.02	0.35	0.325	0.345	0.34	0.0132288			0.078	0.246	0.261	0.245	0.250667	0.00896289
		0.78	0.243	0.258	0.269	0.256667	0.0130512			0.01	0.341	0.338	0.338	0.339	0.00173205			0.039	0.256	0.26	0.254	0.256667	0.00305505
		0.39	0.246	0.245	0.254	0.248333	0.00493288			0.005	0.315	0.338	0.39	0.347667	0.0384231			0.02	0.266	0.244	0.271	0.260333	0.0143643
		0	0.285	0.429	0.372	0.362	0.072519			0	0.285	0.429	0.372	0.362	0.072519			0	0.285	0.429	0.372	0.362	0.072519
		Blank	0.113	0.121	0.11	0.114667	0.00568624			Blank	0.121	0.128	0.141	0.13	0.0101489			Blank	0.105	0.103	0.11	0.106	0.00360555
	46	25	0.129	0.163	0.137	0.143	0.0177764		46	0.313	0.233	0.227	0.216	0.225333	0.00862168		46	1.25	0.191	0.178	0.182	0.183667	0.00665833
		12.5	0.136	0.131	0.132	0.133	0.00264575			0.157	0.204	0.214	0.238	0.218667	0.0174738			0.625	0.166	0.17	0.172	0.169333	0.00305505
		6.25	0.162	0.155	0.156	0.157667	0.00378594			0.078	0.27	0.273	0.271	0.271333	0.00152753			0.313	0.177	0.176	0.193	0.182	0.00953939
		3.125	0.21	0.189	0.174	0.191	0.0180831			0.039	0.298	0.275	0.251	0.274667	0.0235018			0.157	0.203	0.2	0.23	0.211	0.0165227
		1.56	0.193	0.251	0.238	0.227333	0.0304357			0.02	0.255	0.27	0.265	0.263333	0.00763763			0.078	0.199	0.184	0.241	0.208	0.0295466
		0.78	0.198	0.278	0.2	0.225333	0.0456216			0.01	0.262	0.248	0.228	0.246	0.017088			0.039	0.21	0.216	0.222	0.216	0.006
		0.39	0.195	0.269	0.306	0.256667	0.0565184			0.005	0.285	0.263	0.262	0.27	0.013			0.02	0.22	0.241	0.268	0.243	0.0240624
		0	0.335	0.351	0.382	0.356	0.0238956			0	0.335	0.351	0.382	0.356	0.0238956			0	0.335	0.351	0.382	0.356	0.0238956
		Blank	0.112	0.114	0.121	0.115667	0.00472582			Blank	0.124	0.124	0.125	0.124333	0.00057735			Blank	0.11	0.135	0.115	0.12	0.0132288
	47	25	0.137	0.146	0.161	0.148	0.0121244		47	0.313	0.353	0.373	0.382	0.369333	0.0148436		47	1.25	0.664	0.764	1.251	0.893	0.314043
		12.5	0.118	0.101	0.1	0.106333	0.010116			0.157	0.351	0.347	0.301	0.333	0.0277849			0.625	0.424	0.448	0.48	0.450667	0.0280951
		6.25	0.451	0.564	0.529	0.514667	0.0578475			0.078	0.708	0.66	0.911	0.759667	0.133238			0.313	0.345	0.365	0.445	0.385	0.052915
		3.125	0.344	0.337	0.449	0.376667	0.0627402			0.039	0.518	0.559	0.671	0.582667	0.0791981			0.157	0.343	0.389	0.471	0.401	0.0648383
		1.56	0.381	0.346	0.503	0.41	0.0824197			0.02	0.492	0.509	0.623	0.541333	0.0712344			0.078	0.36	0.322	0.411	0.364333	0.044658
		0.78	0.391	0.351	0.473	0.405	0.0621932			0.01	0.458	0.493	0.55	0.500333	0.0464363			0.039	0.37	0.356	0.482	0.402667	0.0690604
		0.39	0.382	0.373	0.453	0.402667	0.0438216			0.005	0.517	0.642	0.537	0.565333	0.0671441			0.02	0.393	0.396	0.483	0.424	0.0511175
		0	0.471	0.507	0.5	0.492667	0.0190875			0	0.471	0.507	0.5	0.492667	0.0190875			0	0.471	0.507	0.5	0.492667	0.0190875
		Blank	0.128	0.124	0.138	0.13	0.0072111			Blank	0.132	0.127	0.167	0.142	0.0217945			Blank	0.106	0.117	0.149	0.124	0.0223383
	48	25	0.215	0.147	0.129	0.163667	0.0453578		48	0.313	0.461	0.326	0.417	0.401333	0.0688501		48	1.25	0.684	0.342	0.442	0.489333	0.175845
		12.5	0.136	0.125	0.108	0.123	0.0141067			0.157	0.29	0.206	0.213	0.236333	0.0466083			0.625	0.567	0.354	0.367	0.429333	0.1194
		6.25	0.146	0.121	0.14	0.135667	0.0130512			0.078	0.306	0.283	0.255	0.281333	0.0255408			0.313	0.386	0.311	0.373	0.356667	0.0400791
		3.125	0.137	0.198	0.113	0.149333	0.0438216			0.039	0.279	0.228	0.253	0.253333	0.0255016			0.157	0.458	0.343	0.367	0.389333	0.0606658
		1.56	0.505	0.295	0.304	0.368	0.118731			0.02	0.307	0.242	0.268	0.272333	0.0327159			0.078	0.503	0.368	0.339	0.403333	0.0875233
		0.78	0.49	0.301	0.283	0.358	0.114669			0.01	0.272	0.264	0.259	0.265	0.00655744			0.039	0.523	0.44	0.399	0.454	0.0631744
		0.39	0.496	0.321	0.384	0.400333	0.088636			0.005	0.314	0.25	0.259	0.274333	0.0346458			0.02	0.576	0.447	0.416	0.479667	0.0848548
		0	0.379	0.379	0.332	0.363333	0.0271355			0	0.379	0.379	0.332	0.363333	0.0271355			0	0.379	0.379	0.332	0.363333	0.0271355
		Blank	0.163	0.156	0.12	0.146333	0.0230723			Blank	0.115	0.114	0.113	0.114	0.001			Blank	0.237	0.205	0.157	0.199667	0.0402658
	49	25	0.168	0.202	0.212	0.194	0.0230651		49	0.313	0.155	0.148	0.153	0.152	0.00360555		49	1.25	0.175	0.17	0.212	0.185667	0.022942
		12.5	0.154	0.163	0.148	0.155	0.00754983			0.157	0.12	0.112	0.112	0.114667	0.0046188			0.625	0.148	0.174	0.183	0.168333	0.0181751
		6.25	0.173	0.169	0.172	0.171333	0.00208167			0.078	0.133	0.129	0.136	0.132667	0.00351188			0.313	0.166	0.179	0.19	0.178333	0.0120139
		3.125	0.18	0.16	0.176	0.172	0.010583			0.039	0.12	0.125	0.129	0.124667	0.00450925			0.157	0.163	0.172	0.17	0.168333	0.00472582
		1.56	0.158	0.176	0.156	0.163333	0.0110151			0.02	0.12	0.119	0.13	0.123	0.00608276			0.078	0.156	0.177	0.166	0.166333	0.010504
		0.78	0.159	0.175	0.167	0.167	0.008			0.01	0.113	0.129	0.13	0.124	0.00953939			0.039	0.169	0.182	0.186	0.179	0.00888819
		0.39	0.157	0.173	0.158	0.162667	0.00896289			0.005	0.124	0.131	0.128	0.127667	0.00351188			0.02	0.167	0.173	0.164	0.168	0.00458258
		0	0.204	0.268	0.217	0.229667	0.033828			0	0.204	0.268	0.217	0.229667	0.033828			0	0.204	0.268	0.217	0.229667	0.033828
		Blank	0.132	0.12	0.112	0.121333	0.0100664			Blank	0.116	0.126	0.114	0.118667	0.0064291			Blank	0.16	0.147	0.165	0.157333	0.00929157
	50	25	0.139	0.153	0.17	0.154	0.0155242		50	0.313	0.163	0.148	0.122	0.144333	0.0207445		50	1.25	0.351	0.402	0.46	0.404333	0.0545374
		12.5	0.095	0.105	0.111	0.103667	0.0080829			0.157	0.114	0.112	0.117	0.114333	0.00251661			0.625	0.313	0.36	0.395	0.356	0.0411461
		6.25	0.108	0.109	0.112	0.109667	0.00208167			0.078	0.136	0.141	0.146	0.141	0.005			0.313	0.372	0.344	0.38	0.365333	0.0189033
		3.125	0.245	0.187	0.215	0.215667	0.0290057			0.039	0.147	0.144	0.144	0.145	0.00173205			0.157	0.371	0.291	0.391	0.351	0.052915
		1.56	0.278	0.257	0.352	0.295667	0.0499032			0.02	0.145	0.146	0.152	0.147667	0.00378594			0.078	0.382	0.414	0.338	0.378	0.0381576
		0.78	0.397	0.393	0.381	0.390333	0.00832666			0.01	0.161	0.161	0.163	0.161667	0.0011547			0.039	0.353	0.343	0.37	0.355333	0.0136504
		0.39	0.36	0.408	0.315	0.361	0.0465081			0.005	0.186	0.2	0.206	0.197333	0.0102632			0.02	0.363	0.368	0.359	0.363333	0.00450925
		0	0.236	0.285	0.223	0.248	0.0326956			0	0.236	0.285	0.223	0.248	0.0326956			0	0.236	0.285	0.223	0.248	0.0326956
		Blank	0.115	0.117	0.122	0.118	0.00360555			Blank	0.116	0.112	0.109	0.112333	0.00351188			Blank	0.134	0.128	0.128	0.13	0.0034641
	51	25	0.16	0.163	0.213	0.178667	0.0297714		51	0.313	0.151	0.198	0.225	0.191333	0.0374477		51	1.25	0.777	0.978	1.035	0.93	0.135532
		12.5	0.115	0.115	0.114	0.114667	0.00057735			0.157	0.148	0.136	0.135	0.139667	0.00723418			0.625	0.738	0.711	0.9	0.783	0.10222
		6.25	0.123	0.129	0.141	0.131	0.00916515			0.078	0.185	0.16	0.152	0.165667	0.0172143			0.313	0.792	0.718	0.859	0.789667	0.070529
		3.125	0.11	0.111	0.105	0.108667	0.00321455			0.039	0.205	0.205	0.196	0.202	0.00519615			0.157	0.729	0.74	0.837	0.768667	0.0594334
		1.56	0.53	0.543	0.601	0.558	0.0378021			0.02	0.299	0.249	0.316	0.288	0.0348281			0.078	0.767	0.726	0.851	0.781333	0.0637207
		0.78	0.479	0.505	0.561	0.515	0.0419047			0.01	0.259	0.289	0.318	0.288667	0.0295014			0.039	0.734	0.749	0.887	0.79	0.0843386
		0.39	0.454	0.499	0.587	0.513333	0.0676486			0.005	0.266	0.255	0.336	0.285667	0.0439356			0.02	0.66	0.746	0.913	0.773	0.128643
		0	0.558	0.551	0.559	0.556	0.0043589			0	0.558	0.551	0.559	0.556	0.0043589			0	0.558	0.551	0.559	0.556	0.0043589
		Blank	0.129	0.12	0.114	0.121	0.00754983			Blank	0.118	0.12	0.155	0.131	0.0208087			Blank	0.132	0.13	0.248	0.17	0.0675574
	52	25	0.13	0.137	0.16	0.142333	0.015695		52	0.313	0.089	0.096	0.082	0.089	0.007		52	1.25	0.112	0.132	0.131	0.125	0.0112694
		12.5	0.112	0.111	0.112	0.111667	0.00057735			0.157	0.082	0.079	0.071	0.0773333	0.00568624			0.625	0.137	0.13	0.136	0.134333	0.00378594
		6.25	0.12	0.127	0.155	0.134	0.0185203			0.078	0.103	0.102	0.1	0.101667	0.00152753			0.313	0.164	0.209	0.159	0.177333	0.0275379
		3.125	0.882	0.483	0.413	0.592667	0.253003			0.039	0.112	0.118	0.105	0.111667	0.00650641			0.157	0.257	0.305	0.238	0.266667	0.0345302
		1.56	0.444	0.339	0.324	0.369	0.0653835			0.02	0.123	0.13	0.111	0.121333	0.00960902			0.078	0.397	0.359	0.372	0.376	0.0193132
		0.78	0.369	0.366	0.314	0.349667	0.0309246			0.01	0.144	0.167	0.147	0.152667	0.0125033			0.039	0.458	0.38	0.394	0.410667	0.0415853
		0.39	0.388	0.438	0.394	0.406667	0.0273008			0.005	0.211	0.207	0.186	0.201333	0.0134288			0.02	0.405	0.33	0.375	0.37	0.0377492
		0	0.572	0.598	0.591	0.587	0.0134536			0	0.572	0.598	0.591	0.587	0.0134536			0	0.572	0.598	0.591	0.587	0.0134536
		Blank	0.137	0.137	0.135	0.136333	0.0011547			Blank	0.095	0.099	0.089	0.0943333	0.00503322			Blank	0.143	0.138	0.133	0.138	0.005
	53	25	0.129	0.14	0.103	0.124	0.019		53	0.313	0.086	0.088	0.094	0.0893333	0.00416333		53	1.25	0.237	0.242	0.256	0.245	0.00984886
		12.5	0.109	0.095	0.093	0.099	0.0087178			0.157	0.079	0.083	0.071	0.0776667	0.0061101			0.625	0.227	0.227	0.239	0.231	0.0069282
		6.25	0.12	0.121	0.111	0.117333	0.00550757			0.078	0.134	0.102	0.104	0.113333	0.0179258			0.313	0.216	0.235	0.202	0.217667	0.016563
		3.125	0.194	0.142	0.173	0.169667	0.0261598			0.039	0.107	0.115	0.121	0.114333	0.00702377			0.157	0.218	0.245	0.225	0.229333	0.0140119
		1.56	0.412	0.37	0.429	0.403667	0.0303699			0.02	0.101	0.097	0.099	0.099	0.002			0.078	0.209	0.219	0.218	0.215333	0.00550757
		0.78	0.295	0.372	0.237	0.301333	0.0677225			0.01	0.09	0.102	0.104	0.0986667	0.00757188			0.039	0.231	0.233	0.225	0.229667	0.00416333
		0.39	0.37	0.389	0.383	0.380667	0.00971253			0.005	0.121	0.147	0.165	0.144333	0.0221209			0.02	0.255	0.22	0.218	0.231	0.0208087
		0	0.305	0.382	0.309	0.332	0.0433474			0	0.305	0.382	0.309	0.332	0.0433474			0	0.305	0.382	0.309	0.332	0.0433474
		Blank	0.124	0.122	0.117	0.121	0.00360555			Blank	0.087	0.083	0.08	0.0833333	0.00351188			Blank	0.187	0.133	0.141	0.153667	0.0291433
	54	25	0.124	0.142	0.12	0.128667	0.0117189		54	0.313	0.136	0.106	0.1	0.114	0.0192873		54	1.25	0.161	0.163	0.167	0.163667	0.00305505
		12.5	0.102	0.092	0.086	0.0933333	0.0080829			0.157	0.094	0.106	0.085	0.095	0.0105357			0.625	0.127	0.129	0.124	0.126667	0.00251661
		6.25	0.142	0.144	0.157	0.147667	0.00814453			0.078	0.107	0.099	0.1	0.102	0.0043589			0.313	0.146	0.144	0.148	0.146	0.002
		3.125	0.143	0.134	0.138	0.138333	0.00450925			0.039	0.116	0.117	0.104	0.112333	0.00723418			0.157	0.145	0.151	0.145	0.147	0.0034641
		1.56	0.141	0.147	0.156	0.148	0.00754983			0.02	0.096	0.119	0.109	0.108	0.0115326			0.078	0.148	0.147	0.141	0.145333	0.00378594
		0.78	0.14	0.154	0.152	0.148667	0.00757188			0.01	0.084	0.117	0.104	0.101667	0.0166233			0.039	0.142	0.138	0.152	0.144	0.0072111
		0.39	0.133	0.146	0.119	0.132667	0.0135031			0.005	0.094	0.107	0.098	0.0996667	0.00665833			0.02	0.134	0.149	0.153	0.145333	0.0100167
		0	0.168	0.17	0.171	0.169667	0.00152753			0	0.168	0.17	0.171	0.169667	0.00152753			0	0.168	0.17	0.171	0.169667	0.00152753
		Blank	0.1	0.123	0.121	0.114667	0.012741			Blank	0.083	0.087	0.087	0.0856667	0.0023094			Blank	0.127	0.126	0.123	0.125333	0.00208167
	55	25	0.111	0.11	0.113	0.111333	0.00152753		55	0.313	0.101	0.081	0.069	0.0836667	0.0161658		55	1.25	0.171	0.175	0.174	0.173333	0.00208167
		12.5	0.083	0.1	0.085	0.0893333	0.00929157			0.157	0.082	0.073	0.075	0.0766667	0.00472582			0.625	0.143	0.146	0.148	0.145667	0.00251661
		6.25	0.114	0.128	0.123	0.121667	0.0070946			0.078	0.097	0.103	0.096	0.0986667	0.00378594			0.313	0.156	0.15	0.17	0.158667	0.0102632
		3.125	0.133	0.142	0.139	0.138	0.00458258			0.039	0.103	0.105	0.086	0.098	0.0104403			0.157	0.155	0.15	0.161	0.155333	0.00550757
		1.56	0.141	0.149	0.15	0.146667	0.00493288			0.02	0.104	0.075	0.088	0.089	0.0145258			0.078	0.159	0.144	0.146	0.149667	0.00814453
		0.78	0.132	0.132	0.138	0.134	0.0034641			0.01	0.115	0.11	0.084	0.103	0.0166433			0.039	0.15	0.152	0.159	0.153667	0.00472582
		0.39	0.121	0.139	0.128	0.129333	0.00907377			0.005	0.088	0.108	0.086	0.094	0.0121655			0.02	0.169	0.185	0.149	0.167667	0.018037
		0	0.176	0.19	0.232	0.199333	0.0291433			0	0.176	0.19	0.232	0.199333	0.0291433			0	0.176	0.19	0.232	0.199333	0.0291433
		Blank	0.118	0.112	0.114	0.114667	0.00305505			Blank	0.089	0.094	0.111	0.098	0.0115326			Blank	0.128	0.121	0.113	0.120667	0.00750555
	56	25	0.103	0.104	0.099	0.102	0.00264575		56	0.313	0.262	0.143	0.124	0.176333	0.0747953		56	1.25	0.211	0.141	0.144	0.165333	0.0395769
		12.5	0.092	0.09	0.083	0.0883333	0.00472582			0.157	0.197	0.146	0.117	0.153333	0.040501			0.625	0.142	0.124	0.111	0.125667	0.0155671
		6.25	0.101	0.099	0.093	0.0976667	0.00416333			0.078	0.161	0.143	0.166	0.156667	0.0120968			0.313	0.185	0.148	0.142	0.158333	0.0232881
		3.125	0.141	0.135	0.129	0.135	0.006			0.039	0.121	0.118	0.129	0.122667	0.00568624			0.157	0.167	0.147	0.115	0.143	0.0262298
		1.56	0.128	0.133	0.119	0.126667	0.0070946			0.02	0.121	0.093	0.102	0.105333	0.0142945			0.078	0.182	0.143	0.132	0.152333	0.0262742
		0.78	0.14	0.146	0.142	0.142667	0.00305505			0.01	0.107	0.097	0.1	0.101333	0.0051316			0.039	0.154	0.14	0.127	0.140333	0.0135031
		0.39	0.142	0.124	0.135	0.133667	0.00907377			0.005	0.092	0.099	0.098	0.0963333	0.00378594			0.02	0.179	0.163	0.137	0.159667	0.0211975
		0	0.106	0.107	0.111	0.108	0.00264575			0	0.106	0.107	0.111	0.108	0.00264575			0	0.106	0.107	0.111	0.108	0.00264575
		Blank	0.112	0.105	0.101	0.106	0.00556776			Blank	0.072	0.166	0.075	0.104333	0.053426			Blank	0.12	0.106	0.116	0.114	0.0072111
	57	25	0.094	0.097	0.111	0.100667	0.00907377		57	0.313	0.104	0.098	0.117	0.106333	0.00971253		57	1.25	0.116	0.106	0.127	0.116333	0.010504
		12.5	0.08	0.081	0.083	0.0813333	0.00152753			0.157	0.092	0.086	0.112	0.0966667	0.0136137			0.625	0.097	0.087	0.1	0.0946667	0.00680686
		6.25	0.102	0.099	0.106	0.102333	0.00351188			0.078	0.108	0.103	0.102	0.104333	0.00321455			0.313	0.105	0.118	0.127	0.116667	0.0110604
		3.125	0.104	0.113	0.119	0.112	0.00754983			0.039	0.105	0.098	0.101	0.101333	0.00351188			0.157	0.104	0.107	0.121	0.110667	0.00907377
		1.56	0.123	0.114	0.114	0.117	0.00519615			0.02	0.102	0.1	0.102	0.101333	0.0011547			0.078	0.104	0.103	0.112	0.106333	0.00493288
		0.78	0.117	0.112	0.116	0.115	0.00264575			0.01	0.085	0.089	0.105	0.093	0.010583			0.039	0.105	0.104	0.107	0.105333	0.00152753
		0.39	0.106	0.111	0.112	0.109667	0.00321455			0.005	0.081	0.084	0.096	0.087	0.00793725			0.02	0.108	0.097	0.103	0.102667	0.00550757
		0	0.086	0.089	0.084	0.0863333	0.00251661			0	0.086	0.089	0.084	0.0863333	0.00251661			0	0.086	0.089	0.084	0.0863333	0.00251661
		Blank	0.099	0.095	0.103	0.099	0.004			Blank	0.076	0.083	0.082	0.0803333	0.00378594			Blank	0.102	0.098	0.099	0.0996667	0.00208167
	58	25	0.096	0.099	0.095	0.0966667	0.00208167		58	0.313	0.122	0.104	0.097	0.107667	0.012897		58	1.25	0.099	0.109	0.101	0.103	0.0052915
		12.5	0.078	0.08	0.077	0.0783333	0.00152753			0.157	0.147	0.095	0.109	0.117	0.0269072			0.625	0.101	0.092	0.101	0.098	0.00519615
		6.25	0.096	0.101	0.101	0.0993333	0.00288675			0.078	0.121	0.139	0.134	0.131333	0.00929157			0.313	0.12	0.12	0.114	0.118	0.0034641
		3.125	0.115	0.121	0.12	0.118667	0.00321455			0.039	0.116	0.122	0.137	0.125	0.0108167			0.157	0.11	0.114	0.112	0.112	0.002
		1.56	0.11	0.122	0.121	0.117667	0.00665833			0.02	0.11	0.131	0.115	0.118667	0.0109697			0.078	0.104	0.107	0.123	0.111333	0.0102144
		0.78	0.113	0.127	0.126	0.122	0.00781025			0.01	0.111	0.114	0.123	0.116	0.006245			0.039	0.112	0.113	0.137	0.120667	0.0141539
		0.39	0.126	0.118	0.132	0.125333	0.00702377			0.005	0.106	0.115	0.115	0.112	0.00519615			0.02	0.124	0.124	0.126	0.124667	0.0011547
		0	0.136	0.159	0.106	0.133667	0.0265769			0	0.136	0.159	0.106	0.133667	0.0265769			0	0.136	0.159	0.106	0.133667	0.0265769
		Blank	0.1	0.099	0.106	0.101667	0.00378594			Blank	0.087	0.091	0.097	0.0916667	0.00503322			Blank	0.101	0.092	0.104	0.099	0.006245
	59	25	0.103	0.1	0.102	0.101667	0.00152753		59	0.313	0.085	0.107	0.081	0.091	0.014		59	1.25	0.109	0.103	0.094	0.102	0.00754983
		12.5	0.075	0.079	0.079	0.0776667	0.0023094			0.157	0.082	0.073	0.066	0.0736667	0.00802081			0.625	0.104	0.097	0.087	0.096	0.008544
		6.25	0.096	0.104	0.096	0.0986667	0.0046188			0.078	0.097	0.095	0.091	0.0943333	0.00305505			0.313	0.13	0.106	0.103	0.113	0.0147986
		3.125	0.158	0.199	0.249	0.202	0.0455741			0.039	0.102	0.107	0.089	0.0993333	0.00929157			0.157	0.132	0.121	0.112	0.121667	0.0100167
		1.56	0.169	0.24	0.287	0.232	0.0594054			0.02	0.112	0.102	0.107	0.107	0.005			0.078	0.115	0.134	0.151	0.133333	0.0180093
		0.78	0.187	0.172	0.331	0.23	0.0877895			0.01	0.119	0.135	0.103	0.119	0.016			0.039	0.268	0.188	0.205	0.220333	0.0421466
		0.39	0.185	0.19	0.218	0.197667	0.0177858			0.005	0.126	0.125	0.149	0.133333	0.0135769			0.02	0.138	0.193	0.177	0.169333	0.0282902
		0	0.131	0.221	0.128	0.16	0.0528488			0	0.131	0.221	0.128	0.16	0.0528488			0	0.131	0.221	0.128	0.16	0.0528488
		Blank	0.112	0.107	0.105	0.108	0.00360555			Blank	0.103	0.102	0.114	0.106333	0.00665833			Blank	0.101	0.113	0.109	0.107667	0.0061101
	60	25	0.101	0.092	0.1	0.0976667	0.00493288		60	0.313	0.102	0.091	0.09	0.0943333	0.00665833		60	1.25	0.118	0.1	0.111	0.109667	0.00907377
		12.5	0.075	0.076	0.092	0.081	0.00953939			0.157	0.091	0.11	0.103	0.101333	0.00960902			0.625	0.091	0.098	0.104	0.0976667	0.00650641
		6.25	0.097	0.09	0.107	0.098	0.008544			0.078	0.113	0.154	0.122	0.129667	0.0215484			0.313	0.119	0.102	0.102	0.107667	0.00981495
		3.125	0.112	0.132	0.149	0.131	0.0185203			0.039	0.112	0.099	0.122	0.111	0.0115326			0.157	0.116	0.104	0.115	0.111667	0.00665833
		1.56	0.119	0.132	0.155	0.135333	0.01823			0.02	0.109	0.102	0.114	0.108333	0.00602771			0.078	0.097	0.092	0.094	0.0943333	0.00251661
		0.78	0.123	0.143	0.151	0.139	0.0144222			0.01	0.111	0.103	0.11	0.108	0.0043589			0.039	0.094	0.09	0.1	0.0946667	0.00503322
		0.39	0.124	0.142	0.179	0.148333	0.0280416			0.005	0.113	0.105	0.103	0.107	0.0052915			0.02	0.106	0.099	0.099	0.101333	0.00404145
		0	0.084	0.116	0.094	0.098	0.0163707			0	0.084	0.116	0.094	0.098	0.0163707			0	0.084	0.116	0.094	0.098	0.0163707
		Blank	0.125	0.102	0.119	0.115333	0.0119304			Blank	0.104	0.097	0.094	0.0983333	0.0051316			Blank	0.098	0.088	0.091	0.0923333	0.0051316
	61	25	0.101	0.101	0.12	0.107333	0.0109697		61	0.313	0.086	0.089	0.093	0.0893333	0.00351188		61	1.25	0.087	0.085	0.094	0.0886667	0.00472582
		12.5	0.096	0.09	0.091	0.0923333	0.00321455			0.157	0.082	0.072	0.062	0.072	0.01			0.625	0.081	0.076	0.069	0.0753333	0.00602771
		6.25	0.113	0.132	0.138	0.127667	0.0130512			0.078	0.096	0.088	0.082	0.0886667	0.00702377			0.313	0.087	0.111	0.095	0.0976667	0.0122202
		3.125	0.107	0.149	0.125	0.127	0.0210713			0.039	0.084	0.094	0.081	0.0863333	0.00680686			0.157	0.082	0.089	0.08	0.0836667	0.00472582
		1.56	0.126	0.124	0.122	0.124	0.002			0.02	0.083	0.087	0.085	0.085	0.002			0.078	0.076	0.09	0.081	0.0823333	0.0070946
		0.78	0.15	0.14	0.132	0.140667	0.0090185			0.01	0.091	0.096	0.084	0.0903333	0.00602771			0.039	0.087	0.096	0.109	0.0973333	0.0110604
		0.39	0.131	0.135	0.122	0.129333	0.00665833			0.005	0.089	0.094	0.087	0.09	0.00360555			0.02	0.097	0.099	0.105	0.100333	0.00416333
		0	0.085	0.119	0.087	0.097	0.0190788			0	0.085	0.119	0.087	0.097	0.0190788			0	0.085	0.119	0.087	0.097	0.0190788
		Blank	0.106	0.108	0.102	0.105333	0.00305505			Blank	0.1	0.102	0.096	0.0993333	0.00305505			Blank	0.095	0.101	0.096	0.0973333	0.00321455
	62	25	0.128	0.145	0.106	0.126333	0.0195533		62	0.313	0.087	0.088	0.09	0.0883333	0.00152753		62	1.25	0.096	0.103	0.093	0.0973333	0.0051316
		12.5	0.095	0.102	0.101	0.0993333	0.00378594			0.157	0.076	0.073	0.072	0.0736667	0.00208167			0.625	0.085	0.088	0.093	0.0886667	0.00404145
		6.25	0.19	0.16	0.199	0.183	0.0204206			0.078	0.091	0.098	0.092	0.0936667	0.00378594			0.313	0.102	0.101	0.107	0.103333	0.00321455
		3.125	0.227	0.183	0.181	0.197	0.026			0.039	0.088	0.088	0.092	0.0893333	0.0023094			0.157	0.1	0.108	0.097	0.101667	0.00568624
		1.56	0.164	0.16	0.176	0.166667	0.00832666			0.02	0.089	0.096	0.098	0.0943333	0.00472582			0.078	0.107	0.126	0.111	0.114667	0.0100167
		0.78	0.177	0.155	0.183	0.171667	0.0147422			0.01	0.098	0.095	0.106	0.0996667	0.00568624			0.039	0.106	0.124	0.112	0.114	0.00916515
		0.39	0.182	0.144	0.14	0.155333	0.0231805			0.005	0.102	0.112	0.11	0.108	0.0052915			0.02	0.134	0.138	0.123	0.131667	0.00776745
		0	0.119	0.155	0.161	0.145	0.0227156			0	0.119	0.155	0.161	0.145	0.0227156			0	0.119	0.155	0.161	0.145	0.0227156
		Blank	0.104	0.098	0.099	0.100333	0.00321455			Blank	0.11	0.114	0.102	0.108667	0.0061101			Blank	0.095	0.095	0.095	0.095	1.69967e-17
	25922	25	0.112	0.115	0.127	0.118	0.00793725		25922	0.313	0.109	0.122	0.142	0.124333	0.0166233		25922	1.25	0.222	0.199	0.235	0.218667	0.01823
		12.5	0.105	0.095	0.099	0.0996667	0.00503322			0.157	0.226	0.093	0.084	0.134333	0.0795131			0.625	0.156	0.187	0.136	0.159667	0.025697
		6.25	0.11	0.113	0.109	0.110667	0.00208167			0.078	0.168	0.13	0.156	0.151333	0.0194251			0.313	0.157	0.204	0.155	0.172	0.0277308
		3.125	0.103	0.133	0.106	0.114	0.0165227			0.039	0.16	0.145	0.163	0.156	0.00964365			0.157	0.304	0.154	0.199	0.219	0.076974
		1.56	0.193	0.228	0.233	0.218	0.0217945			0.02	0.155	0.131	0.133	0.139667	0.0133167			0.078	0.197	0.166	0.182	0.181667	0.0155027
		0.78	0.243	0.194	0.222	0.219667	0.0245832			0.01	0.197	0.154	0.181	0.177333	0.0217332			0.039	0.168	0.146	0.173	0.162333	0.0143643
		0.39	0.206	0.185	0.21	0.200333	0.0134288			0.005	0.158	0.194	0.212	0.188	0.0274955			0.02	0.148	0.169	0.141	0.152667	0.0145717
		0	0.234	0.21	0.215	0.219667	0.0126623			0	0.234	0.21	0.215	0.219667	0.0126623			0	0.234	0.21	0.215	0.219667	0.0126623
		Blank	0.126	0.127	0.132	0.128333	0.00321455			Blank	0.121	0.128	0.109	0.119333	0.00960902			Blank	0.103	0.119	0.103	0.108333	0.0092376
	k12	25	0.096	0.104	0.102	0.100667	0.00416333		k12	0.313	0.142	0.132	0.166	0.146667	0.0174738		k12	1.25	0.123	0.117	0.131	0.123667	0.00702377
		12.5	0.076	0.062	0.091	0.0763333	0.0145029			0.157	0.133	0.107	0.123	0.121	0.0131149			0.625	0.122	0.122	0.132	0.125333	0.0057735
		6.25	0.118	0.111	0.178	0.135667	0.0368284			0.078	0.115	0.118	0.115	0.116	0.00173205			0.313	0.22	0.213	0.155	0.196	0.0356791
		3.125	0.167	0.16	0.233	0.186667	0.0402782			0.039	0.612	0.769	1.545	0.975333	0.499552			0.157	0.924	0.926	0.909	0.919667	0.00929157
		1.56	0.233	0.176	0.265	0.224667	0.0450814			0.02	1.106	1.742	1.368	1.40533	0.319639			0.078	0.588	0.528	0.616	0.577333	0.0449592
		0.78	0.329	0.357	0.613	0.433	0.156512			0.01	1.404	1.348	1.536	1.42933	0.0965263			0.039	0.743	0.706	0.59	0.679667	0.0798269
		0.39	0.65	0.526	0.862	0.679333	0.16991			0.005	1.284	1.185	1.363	1.27733	0.0891871			0.02	0.789	0.759	0.875	0.807667	0.0602107
		0	1.048	1.002	1.254	1.10133	0.134199			0	1.048	1.002	1.254	1.10133	0.134199			0	1.048	1.002	1.254	1.10133	0.134199
		Blank	0.09	0.088	0.12	0.0993333	0.0179258			Blank	0.137	0.135	0.141	0.137667	0.00305505			Blank	0.126	0.104	0.131	0.120333	0.0143643

## Sheet: Table S2
	Table S2: The Minimum inhibitory concentration (MIC) of nitrofurantoin, ciprofloxacin and trimentoprim for each UPEC isolate
	Strain no.	nitrofurantoin (µg/ml)	Ciprofloxacin (µg/ml)	Trimethoprim (µg/ml)
	1	6.25	0.157	0.625
	2	6.25	0.157	0.313
	3	6.25	0.078	0.625
	4	6.25	0.157	1.25
	5	6.25	0.157	2.5
	7	6.25	0.157	1.25
	8	6.25	0.157	0.625
	9	6.25	0.157	>4
	10	6.25	0.157	0.625
	11	12.5	0.157	>4
	12	12.5	0.157	0.625
	13	6.25	0.157	1.25
	15	12.5	>1.25	2.5
	16	25	0.157	>4
	17	32.5	>1.25	>4
	18	12.5	0.157	2.5
	20	12.5	0.157	2.5
	22	22.5	0.157	>4
	23	3.125	0.157	2.5
	24	3.125	>1.25	4
	25	3.125	>1.25	1.25
	27	6.25	0.078	2.5
	28	3.125	0.078	2.5
	29	6.25	0.157	1.25
	30	6.25	0.157	>4
	31	0.78	0.157	1.25
	32	12.5	0.157	>4
	33	12.5	0.157	>4
	34	>64	>1.25	>4
	35	6.25	>1.25	>4
	36	6.25	0.157	0.313
	37	12.5	0.078	>4
	38	12.5	0.078	0.625
	39	6.25	0.157	>4
	40	6.25	0.157	1.25
	41	6.25	0.157	1.25
	42	6.25	>1.25	2.5
	43	3.125	0.078	0.625
	44	12.5	0.157	>4
	45	12.5	0.157	2.5
	46	25	0.157	2.5
	47	12.5	>1.25	>4
	48	6.25	>1.25	>4
	49	>64	>1.25	>4
	50	6.25	0.157	>4
	51	3.125	0.157	>4
	52	6.25	0.157	1.25
	53	6.25	0.157	>4
	54	25	>1.25	>4
	55	6.25	0.313	1.25
	56	6.25	>1.25	>4
	57	6.25	0.625	>4
	58	6.25	0.157	2.5
	59	6.25	0.157	0.625
	60	6.25	0.157	0.625
	61	6.25	0.157	0.313
	62	12.5	0.157	1.25
	25922	3.125	0.078	0.625
	K12	12.5	0.157	2.5
